# Supplementary material for: The effects of mycobacterial RmlA perturbation on cellular dNTP pool, cell morphology, and replication stress in Mycobacterium smegmatis
Source: PLoS One. 2022 Feb 24;17(2):e0263975. doi: 10.1371/journal.pone.0263975 (PMC8870461; doi:10.1371/journal.pone.0263975)
Supplement: S1 File — (ZIP) [file pone.0263975.s001.zip › raw data/raw data.xlsx]

## Sheet: primers
Sequence	Usage
5' - ATTAGCTAGCATGCGCGGCAT CAT CCTC - 3'	cloning of pKW08-RmlA (NheI, HindIII)
5' - GCTAAAGCTTCACGCTACTCTCGATCCAGA AGTTG - 3'
5' - ACTACATACATATGCGCGGCATCATCCTC - 3'	cloning of pTEC-RmlAover (NdeI; NheI)
5' - ATTAGCTAGCCTACTCTCGATCCAGAAGTTGGAGC - 3'
5' - TACCCAAGCTTCCCGTCCATTATGTGTAGTG - 3'	cloning of pTEC16-RmlA (HindIII; MseI), with own promoter
5' - CCCCTTAAGCTCTCGATCCAGAAG TTGG - 3'
5’ - CGCGGATCCTCTAGAACTAGTGGATCTGAC – 3’	cloning of pLL192-RmlA (BamHI), with own promoter
5’ - CGCGGATCCCATGTGTATATCTCCTTCTTA AATCTA G - 3'
5’ - AATCAGCTCGCGGAGAATAC – 3’	qPCR; RmlA; Efficiency: 97.2%
5’- GCATCCAACAACGAATCGAAC – 3’
5’ – GCCGAGGAAGACCAATGGC – 3’	qPCR; WhmD; Efficiency: 108.1%
5’ – ATACCGAAGCGCTCATCATGC – 3’
5’ – GTCGGTGACAACTTCGTATGG – 3’	qPCR; IniA; Efficiency: 99.7%
5’ – GATCTGCGGCATCTGAACC – 3’
5’ – GTTCCTGCTCAAGGTCG TC – 3’	qPCR; LexA; Efficiency: 105.0%
5’ – CATGAGCCACACCTGACC – 3’
5’ – CGGCAACAACAAGCTCAAC- 3’	qPCR; RadA; Efficiency: 98.8%
5’ – GAGCAGTGTCACCGAACC – 3’
5’ – CATCTGCTGGAGGCGAAC – 3’	qPCR; SigA; Efficieny: 87.7%
5’ – CTTGTAGCCCTTGGTGTAGTC – 3’
5' - GAGCTCATCGGCATCCTC - 3'	qPCR; Ffh; Efficiency: 86.2%
5' - GGGCTGTGACCCTTGTC - 3'
5' - ATGTCGACGACCACAACAG - 3'	qPCR; RmlB; Efficiency: 84.3%
5' - GGCCCATCAACTTCAGGAT - 3'
5' - TTGCACTGGACGACGATTC - 3'	qPCR; RmlC; Efficiency: 74%
5' - GCCACTCGATGCCGAAAT - 3'
5' - TCATGGCGCAACGGATAG - 3'	qPCR; RmlD; Efficiency: 82.4%
5' - GATGTCACACTGCGAGGAC - 3'
5' - CGACAAAGCATTTCACCGAAG - 3'	qPCR; PknG; Efficiency: 87.3%
5' - CCACACGGTCTTGTAGAACTT - 3'

## Sheet: growth
Kinetic read	A1	A2	A3	A4	A5	A6	mean wt TC0	sd
00:09:29	0.15	0.16	0.16	0.154	0.154	0.155	0.1555	0.00388587
00:19:29	0.143	0.149	0.155	0.157	0.154	0.163	0.1535	0.00686294
00:29:29	0.146	0.145	0.155	0.149	0.144	0.15	0.148167	0.00407022
00:39:29	0.149	0.147	0.155	0.154	0.151	0.154	0.151667	0.00320416
00:49:29	0.152	0.149	0.156	0.154	0.152	0.156	0.153167	0.00271416
00:59:29	0.153	0.15	0.158	0.156	0.153	0.158	0.154667	0.00320416
01:09:29	0.154	0.151	0.159	0.157	0.155	0.159	0.155833	0.00312517
01:19:29	0.156	0.153	0.162	0.162	0.157	0.162	0.158667	0.00388158
01:29:29	0.157	0.155	0.163	0.161	0.158	0.163	0.1595	0.00333167
01:39:29	0.159	0.157	0.165	0.163	0.16	0.165	0.1615	0.00333167
01:49:29	0.161	0.158	0.167	0.165	0.162	0.166	0.163167	0.00343026
01:59:29	0.162	0.16	0.169	0.167	0.164	0.169	0.165167	0.00376386
02:09:29	0.163	0.161	0.171	0.168	0.165	0.169	0.166167	0.00381663
02:19:29	0.164	0.163	0.172	0.17	0.166	0.171	0.167667	0.00382971
02:29:29	0.165	0.165	0.174	0.171	0.168	0.172	0.169167	0.00376386
02:39:29	0.162	0.166	0.175	0.172	0.169	0.174	0.169667	0.00500666
02:49:29	0.166	0.168	0.178	0.174	0.17	0.176	0.172	0.00473286
02:59:29	0.172	0.171	0.18	0.176	0.173	0.178	0.175	0.00357771
03:09:29	0.174	0.173	0.182	0.178	0.175	0.18	0.177	0.00357771
03:19:29	0.173	0.175	0.185	0.181	0.177	0.183	0.179	0.00473286
03:29:29	0.178	0.178	0.186	0.183	0.181	0.187	0.182167	0.00386868
03:39:29	0.179	0.18	0.19	0.186	0.183	0.188	0.184333	0.0044121
03:49:29	0.181	0.182	0.192	0.188	0.184	0.191	0.186333	0.00467618
03:59:29	0.183	0.184	0.193	0.19	0.186	0.193	0.188167	0.00444597
04:09:29	0.184	0.185	0.195	0.191	0.188	0.195	0.189667	0.00480278
04:19:29	0.186	0.186	0.196	0.193	0.19	0.196	0.191167	0.00457894
04:29:29	0.189	0.188	0.198	0.195	0.191	0.198	0.193167	0.00444597
04:39:29	0.19	0.19	0.199	0.196	0.192	0.199	0.194333	0.0042269
04:49:29	0.191	0.191	0.201	0.198	0.194	0.201	0.196	0.00464758
04:59:29	0.192	0.193	0.202	0.199	0.195	0.202	0.197167	0.00444597
05:09:29	0.195	0.194	0.203	0.2	0.197	0.204	0.198833	0.00416733
05:19:29	0.196	0.196	0.205	0.202	0.199	0.205	0.2005	0.00413521
05:29:29	0.198	0.198	0.208	0.204	0.201	0.208	0.202833	0.00457894
05:39:29	0.201	0.201	0.209	0.206	0.203	0.21	0.205	0.00394968
05:49:29	0.203	0.204	0.212	0.208	0.206	0.212	0.2075	0.00388587
05:59:29	0.207	0.207	0.215	0.211	0.208	0.215	0.2105	0.00378153
06:09:29	0.21	0.212	0.219	0.215	0.211	0.217	0.214	0.00357771
06:19:29	0.215	0.216	0.222	0.219	0.215	0.22	0.217833	0.00292689
06:29:29	0.219	0.22	0.226	0.222	0.22	0.225	0.222	0.00289828
06:39:29	0.222	0.224	0.23	0.225	0.224	0.229	0.225667	0.00314113
06:49:29	0.227	0.227	0.234	0.23	0.228	0.233	0.229833	0.0030605
06:59:29	0.23	0.23	0.236	0.233	0.231	0.236	0.232667	0.00280476
07:09:29	0.232	0.234	0.238	0.235	0.234	0.239	0.235333	0.00265832
07:19:29	0.235	0.237	0.243	0.239	0.236	0.241	0.2385	0.00308221
07:29:29	0.239	0.24	0.246	0.242	0.24	0.245	0.242	0.00289828
07:39:29	0.241	0.243	0.248	0.246	0.243	0.248	0.244833	0.00292689
07:49:29	0.246	0.248	0.253	0.25	0.247	0.252	0.249333	0.00280476
07:59:29	0.251	0.25	0.256	0.253	0.251	0.255	0.252667	0.00242212
08:09:29	0.254	0.253	0.261	0.257	0.255	0.259	0.2565	0.00308221
08:19:29	0.258	0.257	0.264	0.261	0.258	0.263	0.260167	0.00292689
08:29:29	0.26	0.262	0.268	0.263	0.263	0.268	0.264	0.00328634
08:39:29	0.263	0.266	0.271	0.269	0.267	0.272	0.268	0.00334664
08:49:29	0.269	0.271	0.277	0.273	0.27	0.276	0.272667	0.00326599
08:59:29	0.272	0.277	0.28	0.278	0.275	0.281	0.277167	0.0033116
09:09:29	0.276	0.281	0.286	0.281	0.28	0.285	0.2815	0.00361939
09:19:29	0.28	0.286	0.292	0.287	0.285	0.291	0.286833	0.00435507
09:29:29	0.283	0.29	0.295	0.291	0.29	0.295	0.290667	0.0044121
09:39:29	0.29	0.296	0.302	0.296	0.296	0.301	0.296833	0.00430891
09:49:29	0.294	0.301	0.307	0.303	0.302	0.306	0.302167	0.00462241
09:59:29	0.3	0.305	0.312	0.31	0.306	0.311	0.307333	0.00454606
10:09:29	0.304	0.312	0.318	0.315	0.313	0.318	0.313333	0.00520256
10:19:29	0.31	0.318	0.326	0.321	0.318	0.324	0.3195	0.00564801
10:29:29	0.317	0.325	0.334	0.328	0.324	0.33	0.326333	0.00581951
10:39:29	0.322	0.33	0.339	0.334	0.333	0.336	0.332333	0.00588784
10:49:29	0.329	0.337	0.347	0.341	0.339	0.387	0.346667	0.0206074
10:59:29	0.336	0.344	0.354	0.348	0.347	0.352	0.346833	0.00640052
11:09:29	0.341	0.35	0.36	0.354	0.353	0.359	0.352833	0.00691134
11:19:29	0.349	0.358	0.368	0.362	0.361	0.365	0.3605	0.00659545
11:29:29	0.355	0.365	0.375	0.369	0.368	0.373	0.3675	0.00709225
11:39:29	0.362	0.374	0.383	0.376	0.377	0.383	0.375833	0.00773089
11:49:29	0.369	0.381	0.392	0.384	0.384	0.39	0.383333	0.00814043
11:59:29	0.381	0.39	0.401	0.391	0.392	0.397	0.392	0.00681175
12:09:29	0.387	0.397	0.41	0.399	0.401	0.406	0.4	0.00794984
12:19:29	0.396	0.406	0.419	0.408	0.409	0.414	0.408667	0.00778888
12:29:29	0.405	0.415	0.426	0.417	0.418	0.422	0.417167	0.00713909
12:39:29	0.412	0.423	0.437	0.425	0.428	0.432	0.426167	0.00856543
12:49:29	0.42	0.432	0.446	0.434	0.437	0.44	0.434833	0.00877306
12:59:29	0.426	0.442	0.456	0.442	0.446	0.451	0.443833	0.0102843
13:09:29	0.435	0.453	0.466	0.451	0.456	0.46	0.4535	0.0105214
13:19:29	0.445	0.462	0.475	0.462	0.468	0.469	0.4635	0.0102908
13:29:29	0.453	0.472	0.486	0.471	0.478	0.48	0.473333	0.0113783
13:39:29	0.46	0.485	0.499	0.479	0.488	0.49	0.4835	0.0132476
13:49:29	0.47	0.495	0.509	0.489	0.497	0.593	0.508833	0.0431667
13:59:29	0.479	0.507	0.519	0.5	0.508	0.511	0.504	0.0137113
14:09:29	0.487	0.517	0.531	0.51	0.519	0.522	0.514333	0.0150422
14:19:29	0.498	0.528	0.541	0.522	0.528	0.532	0.524833	0.0145659
14:29:29	0.507	0.54	0.556	0.532	0.539	0.544	0.536333	0.0164033
14:39:29	0.517	0.552	0.565	0.543	0.549	0.556	0.547	0.0164317
14:49:29	0.526	0.563	0.576	0.553	0.56	0.568	0.557667	0.0173282
14:59:29	0.537	0.576	0.585	0.566	0.571	0.579	0.569	0.0169823
15:09:29	0.548	0.59	0.596	0.576	0.582	0.59	0.580333	0.0173167
15:19:29	0.555	0.601	0.607	0.585	0.592	0.602	0.590333	0.0190123
15:29:29	0.57	0.611	0.617	0.596	0.603	0.613	0.601667	0.0172472
15:39:29	0.581	0.622	0.625	0.609	0.614	0.624	0.6125	0.0166463
15:49:29	0.591	0.633	0.635	0.62	0.623	0.637	0.623167	0.0171629
15:59:29	0.6	0.643	0.649	0.631	0.636	0.649	0.634667	0.0184246
16:09:29	0.612	0.652	0.657	0.641	0.645	0.658	0.644167	0.0171046
16:19:29	0.622	0.662	0.67	0.652	0.657	0.673	0.656	0.0184065
16:29:29	0.633	0.671	0.679	0.662	0.667	0.684	0.666	0.0180222
16:39:29	0.646	0.681	0.691	0.673	0.678	0.693	0.677	0.0170059
16:49:29	0.656	0.692	0.701	0.684	0.688	0.706	0.687833	0.0176002
16:59:29	0.669	0.702	0.712	0.695	0.698	0.717	0.698833	0.0168454
17:09:29	0.686	0.71	0.726	0.71	0.714	0.727	0.712167	0.0148918
17:19:29	0.695	0.718	0.738	0.722	0.724	0.738	0.7225	0.0158714
17:29:29	0.705	0.728	0.745	0.731	0.735	0.748	0.732	0.0153623
17:39:29	0.716	0.737	0.752	0.746	0.744	0.758	0.742167	0.0146754
17:49:29	0.725	0.747	0.764	0.753	0.752	0.77	0.751833	0.0156386
17:59:29	0.735	0.755	0.772	0.763	0.762	0.774	0.760167	0.0141622
18:09:29	0.744	0.763	0.783	0.773	0.776	0.789	0.771333	0.0160582
18:19:29	0.752	0.779	0.795	0.781	0.782	0.801	0.781667	0.0169666
18:29:29	0.762	0.789	0.804	0.792	0.792	0.81	0.7915	0.0165861
18:39:29	0.769	0.797	0.812	0.802	0.799	0.821	0.8	0.0176635
18:49:29	0.78	0.806	0.822	0.812	0.807	0.829	0.809333	0.0169194
18:59:29	0.794	0.814	0.83	0.82	0.817	0.84	0.819167	0.0156002
19:09:29	0.801	0.82	0.838	0.83	0.827	0.849	0.8275	0.0163554
19:19:29	0.812	0.831	0.847	0.838	0.836	0.859	0.837167	0.0157913
19:29:29	0.818	0.837	0.856	0.854	0.844	0.868	0.846167	0.0174174
19:39:29	0.827	0.845	0.865	0.862	0.852	0.877	0.854667	0.0174662
19:49:29	0.837	0.853	0.873	0.873	0.863	0.885	0.864	0.0170529
19:59:29	0.845	0.859	0.88	0.877	0.869	0.896	0.871	0.0176975
20:09:29	0.853	0.87	0.89	0.889	0.88	0.906	0.881333	0.0183048
20:19:29	0.862	0.876	0.898	0.897	0.888	0.915	0.889333	0.0185436
20:29:29	0.869	0.884	0.906	0.907	0.906	0.925	0.8995	0.0198066
20:39:29	0.876	0.892	0.914	0.913	0.913	0.934	0.907	0.0201792
20:49:29	0.883	0.897	0.924	0.917	0.919	0.94	0.913333	0.0202846
20:59:29	0.892	0.904	0.932	0.929	0.93	0.949	0.922667	0.0208006
21:09:29	0.898	0.911	0.941	0.935	0.935	0.958	0.929667	0.0216302
21:19:29	0.904	0.916	0.948	0.943	0.943	0.966	0.936667	0.0226421
21:29:29	0.911	0.922	0.953	0.948	0.95	0.975	0.943167	0.0230774
21:39:29	0.918	0.926	0.957	0.956	0.957	0.981	0.949167	0.0231984
21:49:29	0.918	0.925	0.959	0.96	0.961	0.985	0.951333	0.0251608
21:59:29	0.926	0.933	0.966	0.964	0.966	0.993	0.958	0.0246495
22:09:29	0.931	0.938	0.973	0.973	0.975	1.001	0.965167	0.0261107
22:19:29	0.936	0.94	0.978	0.976	0.977	1.005	0.968667	0.0261508
22:29:29	0.941	0.944	0.98	0.976	0.979	1.011	0.971833	0.026057
22:39:29	0.945	0.947	0.986	0.982	0.984	1.015	0.9765	0.0265387
22:49:29	0.95	0.95	0.989	0.986	0.99	1.022	0.981167	0.0274694
22:59:29	0.952	0.952	0.993	0.989	0.993	1.025	0.984	0.0279857
23:09:29	0.955	0.957	0.996	0.994	0.998	1.031	0.9885	0.0286269
23:19:29	0.96	0.959	1	0.996	1	1.033	0.991333	0.0280547
23:29:29	0.961	0.962	1.002	1	1.006	1.039	0.995	0.0295838
23:39:29	0.963	0.964	1.006	1.003	1.008	1.042	0.997667	0.0300178
23:49:29	0.966	0.966	1.009	1.004	1.009	1.043	0.9995	0.0294534
23:59:29	0.969	0.967	1.009	1.008	1.012	1.042	1.00117	0.0286176
1 day, 0:09:29	0.971	0.97	1.013	1.009	1.015	1.047	1.00417	0.0293967
Kinetic read	B1	B2	B3	B4	B5	B6	mean wt tc0.05	sd
00:09:29	0.151	0.155	0.153	0.152	0.156	0.156	0.153833	0.00213698
00:19:29	0.148	0.152	0.151	0.148	0.161	0.15	0.151667	0.00484424
00:29:29	0.149	0.149	0.15	0.149	0.152	0.151	0.15	0.00126491
00:39:29	0.151	0.149	0.151	0.149	0.151	0.152	0.1505	0.00122474
00:49:29	0.153	0.151	0.152	0.149	0.152	0.153	0.151667	0.00150555
00:59:29	0.154	0.153	0.154	0.151	0.152	0.154	0.153	0.00126491
01:09:29	0.156	0.154	0.155	0.152	0.154	0.156	0.1545	0.00151658
01:19:29	0.158	0.155	0.157	0.154	0.155	0.158	0.156167	0.0017224
01:29:29	0.159	0.156	0.158	0.155	0.156	0.158	0.157	0.00154919
01:39:29	0.161	0.158	0.159	0.157	0.159	0.16	0.159	0.00141421
01:49:29	0.163	0.159	0.16	0.159	0.16	0.162	0.1605	0.00164317
01:59:29	0.164	0.16	0.162	0.16	0.162	0.163	0.161833	0.00160208
02:09:29	0.166	0.161	0.163	0.162	0.163	0.164	0.163167	0.0017224
02:19:29	0.167	0.163	0.165	0.163	0.164	0.165	0.1645	0.00151658
02:29:29	0.169	0.164	0.167	0.164	0.165	0.167	0.166	0.002
02:39:29	0.172	0.165	0.168	0.166	0.168	0.168	0.167833	0.00240139
02:49:29	0.173	0.167	0.169	0.168	0.168	0.169	0.169	0.00209762
02:59:29	0.175	0.168	0.171	0.169	0.17	0.171	0.170667	0.00242212
03:09:29	0.176	0.169	0.172	0.17	0.171	0.172	0.171667	0.00242212
03:19:29	0.178	0.171	0.173	0.172	0.173	0.173	0.173333	0.00242212
03:29:29	0.179	0.172	0.175	0.173	0.174	0.175	0.174667	0.00242212
03:39:29	0.181	0.174	0.176	0.175	0.175	0.176	0.176167	0.00248328
03:49:29	0.183	0.177	0.179	0.176	0.177	0.178	0.178333	0.00250333
03:59:29	0.185	0.177	0.18	0.179	0.179	0.179	0.179833	0.00271416
04:09:29	0.187	0.179	0.181	0.18	0.18	0.182	0.1815	0.00288097
04:19:29	0.189	0.181	0.184	0.182	0.182	0.184	0.183667	0.00287518
04:29:29	0.19	0.185	0.185	0.185	0.185	0.185	0.185833	0.00204124
04:39:29	0.193	0.185	0.187	0.186	0.186	0.187	0.187333	0.00287518
04:49:29	0.196	0.188	0.189	0.189	0.189	0.189	0.19	0.00296648
04:59:29	0.198	0.194	0.192	0.191	0.191	0.191	0.192833	0.00278687
05:09:29	0.2	0.192	0.194	0.192	0.193	0.193	0.194	0.00303315
05:19:29	0.202	0.194	0.196	0.194	0.195	0.195	0.196	0.00303315
05:29:29	0.204	0.195	0.198	0.196	0.197	0.197	0.197833	0.00318852
05:39:29	0.205	0.197	0.201	0.198	0.2	0.2	0.200167	0.00278687
05:49:29	0.208	0.199	0.202	0.201	0.201	0.201	0.202	0.00309839
05:59:29	0.209	0.201	0.204	0.204	0.203	0.204	0.204167	0.00263944
06:09:29	0.211	0.203	0.205	0.205	0.205	0.204	0.2055	0.00281069
06:19:29	0.213	0.204	0.207	0.204	0.206	0.206	0.206667	0.00332666
06:29:29	0.214	0.207	0.21	0.206	0.209	0.208	0.209	0.00282843
06:39:29	0.216	0.208	0.21	0.208	0.21	0.21	0.210333	0.00294392
06:49:29	0.218	0.21	0.212	0.209	0.212	0.211	0.212	0.00316228
06:59:29	0.22	0.213	0.214	0.21	0.213	0.212	0.213667	0.00338625
07:09:29	0.221	0.214	0.216	0.212	0.215	0.215	0.2155	0.00301662
07:19:29	0.224	0.217	0.216	0.212	0.217	0.216	0.217	0.00389872
07:29:29	0.224	0.217	0.218	0.216	0.218	0.217	0.218333	0.00287518
07:39:29	0.226	0.218	0.22	0.217	0.219	0.22	0.22	0.00316228
07:49:29	0.228	0.22	0.222	0.218	0.22	0.221	0.2215	0.00344964
07:59:29	0.229	0.222	0.223	0.22	0.222	0.223	0.223167	0.0030605
08:09:29	0.231	0.224	0.224	0.221	0.224	0.224	0.224667	0.00332666
08:19:29	0.233	0.226	0.225	0.222	0.224	0.226	0.226	0.00374166
08:29:29	0.234	0.228	0.226	0.223	0.226	0.228	0.2275	0.00367423
08:39:29	0.236	0.23	0.228	0.226	0.228	0.23	0.229667	0.0034448
08:49:29	0.24	0.232	0.23	0.227	0.229	0.231	0.2315	0.00450555
08:59:29	0.241	0.233	0.233	0.229	0.232	0.233	0.2335	0.00398748
09:09:29	0.244	0.236	0.234	0.232	0.234	0.236	0.236	0.00419524
09:19:29	0.246	0.238	0.235	0.232	0.235	0.238	0.237333	0.00480278
09:29:29	0.248	0.242	0.238	0.237	0.238	0.242	0.240833	0.00411906
09:39:29	0.251	0.242	0.24	0.24	0.24	0.244	0.242833	0.00430891
09:49:29	0.253	0.245	0.242	0.243	0.242	0.246	0.245167	0.00416733
09:59:29	0.258	0.248	0.242	0.244	0.244	0.248	0.247333	0.00575036
10:09:29	0.258	0.25	0.246	0.247	0.248	0.251	0.25	0.0043359
10:19:29	0.26	0.253	0.253	0.25	0.251	0.254	0.2535	0.00350714
10:29:29	0.266	0.256	0.254	0.255	0.252	0.256	0.2565	0.00488876
10:39:29	0.267	0.259	0.257	0.256	0.256	0.259	0.259	0.00414729
10:49:29	0.269	0.262	0.26	0.259	0.259	0.263	0.262	0.00379473
10:59:29	0.272	0.265	0.264	0.262	0.262	0.266	0.265167	0.00371035
11:09:29	0.276	0.268	0.269	0.267	0.268	0.269	0.2695	0.00327109
11:19:29	0.279	0.271	0.27	0.268	0.269	0.272	0.2715	0.003937
11:29:29	0.281	0.274	0.274	0.271	0.272	0.276	0.274667	0.00355903
11:39:29	0.285	0.277	0.275	0.275	0.275	0.279	0.277667	0.00393277
11:49:29	0.288	0.281	0.281	0.278	0.279	0.283	0.281667	0.00355903
11:59:29	0.294	0.284	0.283	0.282	0.283	0.288	0.285667	0.00458984
12:09:29	0.295	0.288	0.286	0.286	0.287	0.29	0.288667	0.0034448
12:19:29	0.3	0.293	0.29	0.288	0.291	0.294	0.292667	0.00417931
12:29:29	0.304	0.295	0.293	0.296	0.294	0.298	0.296667	0.0039833
12:39:29	0.307	0.301	0.298	0.299	0.299	0.301	0.300833	0.00325064
12:49:29	0.312	0.308	0.301	0.305	0.303	0.306	0.305833	0.00386868
12:59:29	0.317	0.308	0.305	0.309	0.308	0.312	0.309833	0.00416733
13:09:29	0.32	0.312	0.311	0.314	0.311	0.315	0.313833	0.00343026
13:19:29	0.326	0.316	0.314	0.318	0.316	0.319	0.318167	0.00421505
13:29:29	0.331	0.321	0.322	0.323	0.321	0.323	0.3235	0.00378153
13:39:29	0.335	0.324	0.326	0.33	0.325	0.329	0.328167	0.00407022
13:49:29	0.339	0.33	0.329	0.333	0.329	0.334	0.332333	0.00388158
13:59:29	0.346	0.334	0.333	0.337	0.332	0.338	0.336667	0.0051251
14:09:29	0.351	0.337	0.339	0.342	0.336	0.342	0.341167	0.0054191
14:19:29	0.355	0.342	0.339	0.344	0.34	0.346	0.344333	0.00581951
14:29:29	0.359	0.346	0.343	0.349	0.342	0.349	0.348	0.00613188
14:39:29	0.365	0.35	0.346	0.352	0.346	0.353	0.352	0.00701427
14:49:29	0.37	0.354	0.349	0.356	0.35	0.358	0.356167	0.00760044
14:59:29	0.374	0.359	0.353	0.36	0.352	0.359	0.3595	0.00786766
15:09:29	0.379	0.365	0.356	0.364	0.356	0.367	0.3645	0.00850294
15:19:29	0.383	0.366	0.361	0.37	0.36	0.369	0.368167	0.00832867
15:29:29	0.387	0.372	0.364	0.374	0.364	0.373	0.372333	0.0084538
15:39:29	0.39	0.38	0.368	0.377	0.368	0.375	0.376333	0.00826236
15:49:29	0.394	0.38	0.372	0.38	0.371	0.378	0.379167	0.00825631
15:59:29	0.4	0.415	0.376	0.386	0.374	0.385	0.389333	0.0155906
16:09:29	0.402	0.391	0.38	0.39	0.378	0.387	0.388	0.0086487
16:19:29	0.408	0.392	0.384	0.393	0.381	0.391	0.3915	0.00939681
16:29:29	0.41	0.397	0.388	0.398	0.385	0.395	0.3955	0.00878066
16:39:29	0.414	0.404	0.393	0.402	0.388	0.397	0.399667	0.00913601
16:49:29	0.417	0.406	0.396	0.406	0.393	0.402	0.403333	0.00852447
16:59:29	0.423	0.411	0.402	0.411	0.395	0.405	0.407833	0.00955859
17:09:29	0.428	0.415	0.407	0.415	0.399	0.408	0.412	0.0098387
17:19:29	0.432	0.421	0.409	0.42	0.405	0.413	0.416667	0.00972968
17:29:29	0.437	0.428	0.414	0.426	0.406	0.417	0.421333	0.0111295
17:39:29	0.44	0.429	0.418	0.429	0.412	0.421	0.424833	0.00990791
17:49:29	0.444	0.434	0.422	0.437	0.416	0.426	0.429833	0.0103618
17:59:29	0.449	0.457	0.428	0.441	0.421	0.433	0.438167	0.0134524
18:09:29	0.449	0.443	0.434	0.446	0.424	0.437	0.438833	0.00915241
18:19:29	0.457	0.447	0.438	0.451	0.429	0.441	0.443833	0.00996828
18:29:29	0.464	0.453	0.444	0.454	0.434	0.444	0.448833	0.0104003
18:39:29	0.467	0.456	0.448	0.461	0.437	0.449	0.453	0.0106395
18:49:29	0.47	0.461	0.454	0.465	0.442	0.453	0.4575	0.00997497
18:59:29	0.472	0.465	0.458	0.47	0.45	0.459	0.462333	0.00826236
19:09:29	0.476	0.469	0.464	0.473	0.453	0.461	0.466	0.00843801
19:19:29	0.479	0.474	0.468	0.478	0.459	0.469	0.471167	0.00746771
19:29:29	0.486	0.48	0.474	0.48	0.464	0.471	0.475833	0.00780812
19:39:29	0.489	0.483	0.481	0.49	0.468	0.477	0.481333	0.00816497
19:49:29	0.5	0.491	0.486	0.495	0.477	0.48	0.488167	0.00884119
19:59:29	0.502	0.492	0.491	0.511	0.482	0.493	0.495167	0.0100283
20:09:29	0.507	0.493	0.496	0.501	0.484	0.496	0.496167	0.00773089
20:19:29	0.51	0.5	0.501	0.505	0.489	0.499	0.500667	0.00700476
20:29:29	0.52	0.501	0.504	0.511	0.495	0.502	0.5055	0.00878066
20:39:29	0.522	0.516	0.512	0.521	0.5	0.505	0.512667	0.00880152
20:49:29	0.518	0.515	0.516	0.528	0.504	0.517	0.516333	0.00765942
20:59:29	0.52	0.518	0.521	0.543	0.507	0.516	0.520833	0.0119569
21:09:29	0.519	0.524	0.526	0.541	0.51	0.522	0.523667	0.0101719
21:19:29	0.524	0.522	0.533	0.545	0.514	0.526	0.527333	0.0106145
21:29:29	0.538	0.525	0.536	0.548	0.52	0.527	0.532333	0.0102502
21:39:29	0.534	0.531	0.54	0.555	0.524	0.538	0.537	0.010469
21:49:29	0.54	0.538	0.547	0.556	0.53	0.56	0.545167	0.0113915
21:59:29	0.538	0.538	0.547	0.559	0.53	0.549	0.5435	0.0102518
22:09:29	0.538	0.529	0.55	0.562	0.54	0.549	0.544667	0.0114833
22:19:29	0.536	0.529	0.549	0.568	0.538	0.558	0.546333	0.0147603
22:29:29	0.552	0.528	0.555	0.572	0.541	0.546	0.549	0.0147513
22:39:29	0.533	0.53	0.554	0.57	0.557	0.543	0.547833	0.0153286
22:49:29	0.528	0.526	0.56	0.57	0.54	0.545	0.544833	0.0174633
22:59:29	0.536	0.549	0.561	0.567	0.547	0.546	0.551	0.0111893
23:09:29	0.525	0.523	0.555	0.57	0.547	0.544	0.544	0.0179332
23:19:29	0.519	0.523	0.553	0.572	0.543	0.554	0.544	0.0201594
23:29:29	0.518	0.524	0.549	0.567	0.544	0.532	0.539	0.0180222
23:39:29	0.56	0.515	0.548	0.558	0.539	0.532	0.542	0.0170529
23:49:29	0.506	0.512	0.544	0.554	0.558	0.528	0.533667	0.0218144
23:59:29	0.501	0.515	0.541	0.545	0.537	0.525	0.527333	0.0169902
1 day, 0:09:29	0.494	0.506	0.539	0.544	0.535	0.521	0.523167	0.0198738
Kinetic read	C1	C2	C3	C4	C5	C6	mean wt TC0.1	sd
00:09:29	0.145	0.148	0.154	0.151	0.148	0.15	0.149333	0.00307679
00:19:29	0.158	0.149	0.151	0.152	0.153	0.152	0.1525	0.00301662
00:29:29	0.147	0.149	0.152	0.15	0.148	0.148	0.149	0.00178885
00:39:29	0.15	0.151	0.152	0.15	0.149	0.15	0.150333	0.0010328
00:49:29	0.15	0.152	0.152	0.15	0.15	0.151	0.150833	0.000983192
00:59:29	0.152	0.153	0.153	0.151	0.151	0.152	0.152	0.000894427
01:09:29	0.153	0.154	0.155	0.153	0.152	0.153	0.153333	0.0010328
01:19:29	0.155	0.156	0.156	0.155	0.154	0.155	0.155167	0.000752773
01:29:29	0.156	0.157	0.158	0.156	0.154	0.156	0.156167	0.00132916
01:39:29	0.158	0.159	0.159	0.158	0.156	0.158	0.158	0.00109545
01:49:29	0.159	0.16	0.16	0.159	0.158	0.16	0.159333	0.000816497
01:59:29	0.161	0.162	0.162	0.16	0.158	0.161	0.160667	0.00150555
02:09:29	0.162	0.163	0.163	0.162	0.16	0.163	0.162167	0.00116905
02:19:29	0.164	0.164	0.165	0.163	0.161	0.163	0.163333	0.00136626
02:29:29	0.165	0.166	0.167	0.164	0.162	0.165	0.164833	0.0017224
02:39:29	0.167	0.167	0.167	0.166	0.163	0.166	0.166	0.00154919
02:49:29	0.169	0.168	0.169	0.168	0.165	0.168	0.167833	0.00147196
02:59:29	0.17	0.17	0.17	0.168	0.167	0.169	0.169	0.00126491
03:09:29	0.171	0.171	0.171	0.17	0.168	0.17	0.170167	0.00116905
03:19:29	0.173	0.172	0.172	0.171	0.169	0.172	0.1715	0.0013784
03:29:29	0.174	0.174	0.174	0.172	0.17	0.173	0.172833	0.00160208
03:39:29	0.175	0.175	0.175	0.173	0.171	0.175	0.174	0.00167332
03:49:29	0.176	0.176	0.177	0.175	0.172	0.176	0.175333	0.00175119
03:59:29	0.178	0.177	0.178	0.176	0.174	0.177	0.176667	0.00150555
04:09:29	0.193	0.179	0.179	0.178	0.175	0.179	0.1805	0.00631664
04:19:29	0.18	0.18	0.181	0.179	0.177	0.181	0.179667	0.00150555
04:29:29	0.182	0.181	0.182	0.18	0.178	0.182	0.180833	0.00160208
04:39:29	0.183	0.183	0.184	0.182	0.179	0.183	0.182333	0.00175119
04:49:29	0.185	0.184	0.185	0.183	0.18	0.184	0.1835	0.00187083
04:59:29	0.186	0.186	0.186	0.185	0.182	0.186	0.185167	0.00160208
05:09:29	0.187	0.188	0.188	0.187	0.184	0.188	0.187	0.00154919
05:19:29	0.189	0.189	0.19	0.188	0.184	0.189	0.188167	0.00213698
05:29:29	0.19	0.19	0.191	0.189	0.186	0.191	0.1895	0.00187083
05:39:29	0.191	0.191	0.192	0.191	0.187	0.192	0.190667	0.0018619
05:49:29	0.193	0.193	0.194	0.193	0.189	0.194	0.192667	0.0018619
05:59:29	0.194	0.195	0.195	0.195	0.19	0.196	0.194167	0.00213698
06:09:29	0.197	0.197	0.197	0.197	0.192	0.197	0.196167	0.00204124
06:19:29	0.198	0.199	0.199	0.198	0.193	0.199	0.197667	0.00233809
06:29:29	0.199	0.2	0.2	0.199	0.195	0.201	0.199	0.00209762
06:39:29	0.2	0.202	0.202	0.201	0.196	0.203	0.200667	0.00250333
06:49:29	0.202	0.203	0.205	0.203	0.196	0.205	0.202333	0.00332666
06:59:29	0.203	0.204	0.206	0.207	0.198	0.206	0.204	0.00328634
07:09:29	0.204	0.206	0.207	0.205	0.2	0.208	0.205	0.00282843
07:19:29	0.206	0.206	0.209	0.207	0.201	0.209	0.206333	0.00294392
07:29:29	0.208	0.209	0.21	0.209	0.203	0.211	0.208333	0.00280476
07:39:29	0.209	0.211	0.212	0.211	0.204	0.213	0.21	0.0032249
07:49:29	0.211	0.212	0.213	0.212	0.206	0.214	0.211333	0.00280476
07:59:29	0.213	0.214	0.215	0.214	0.207	0.216	0.213167	0.00318852
08:09:29	0.214	0.216	0.217	0.216	0.209	0.217	0.214833	0.0030605
08:19:29	0.215	0.216	0.218	0.217	0.212	0.219	0.216167	0.00248328
08:29:29	0.218	0.218	0.22	0.218	0.213	0.22	0.217833	0.00256255
08:39:29	0.219	0.22	0.221	0.22	0.214	0.222	0.219333	0.00280476
08:49:29	0.22	0.221	0.224	0.222	0.217	0.224	0.221333	0.00265832
08:59:29	0.221	0.229	0.225	0.223	0.218	0.225	0.2235	0.00378153
09:09:29	0.223	0.224	0.226	0.225	0.22	0.227	0.224167	0.00248328
09:19:29	0.224	0.225	0.228	0.227	0.221	0.229	0.225667	0.00294392
09:29:29	0.225	0.227	0.23	0.228	0.224	0.231	0.2275	0.00273861
09:39:29	0.228	0.229	0.231	0.231	0.225	0.232	0.229333	0.00258199
09:49:29	0.229	0.231	0.233	0.232	0.225	0.234	0.230667	0.00326599
09:59:29	0.231	0.232	0.234	0.234	0.228	0.235	0.232333	0.00258199
10:09:29	0.231	0.234	0.235	0.236	0.231	0.237	0.234	0.00252982
10:19:29	0.234	0.236	0.237	0.238	0.232	0.238	0.235833	0.00240139
10:29:29	0.235	0.236	0.239	0.239	0.234	0.24	0.237167	0.00248328
10:39:29	0.236	0.239	0.24	0.24	0.236	0.241	0.238667	0.00216025
10:49:29	0.237	0.24	0.242	0.242	0.237	0.242	0.24	0.00244949
10:59:29	0.24	0.242	0.244	0.243	0.238	0.244	0.241833	0.00240139
11:09:29	0.241	0.244	0.246	0.245	0.241	0.246	0.243833	0.00231661
11:19:29	0.243	0.245	0.247	0.249	0.244	0.249	0.246167	0.00256255
11:29:29	0.243	0.248	0.248	0.249	0.244	0.249	0.246833	0.00263944
11:39:29	0.245	0.25	0.25	0.251	0.245	0.251	0.248667	0.00287518
11:49:29	0.248	0.251	0.252	0.254	0.247	0.252	0.250667	0.00265832
11:59:29	0.249	0.252	0.253	0.255	0.248	0.254	0.251833	0.00278687
12:09:29	0.25	0.254	0.256	0.256	0.251	0.256	0.253833	0.00271416
12:19:29	0.254	0.256	0.258	0.257	0.252	0.257	0.255667	0.00225093
12:29:29	0.256	0.256	0.258	0.259	0.255	0.259	0.257167	0.0017224
12:39:29	0.256	0.259	0.26	0.261	0.255	0.261	0.258667	0.00258199
12:49:29	0.258	0.26	0.261	0.262	0.258	0.262	0.260167	0.00183485
12:59:29	0.262	0.262	0.265	0.264	0.258	0.265	0.262667	0.00265832
13:09:29	0.262	0.265	0.266	0.265	0.26	0.265	0.263833	0.00231661
13:19:29	0.265	0.266	0.267	0.267	0.262	0.268	0.265833	0.00213698
13:29:29	0.265	0.267	0.27	0.27	0.263	0.268	0.267167	0.00278687
13:39:29	0.268	0.269	0.271	0.271	0.265	0.271	0.269167	0.00240139
13:49:29	0.268	0.271	0.273	0.272	0.265	0.273	0.270333	0.00320416
13:59:29	0.27	0.274	0.276	0.274	0.268	0.275	0.272833	0.00312517
14:09:29	0.272	0.279	0.277	0.28	0.269	0.276	0.2755	0.00423084
14:19:29	0.274	0.277	0.28	0.278	0.272	0.277	0.276333	0.00287518
14:29:29	0.275	0.278	0.28	0.28	0.275	0.28	0.278	0.00244949
14:39:29	0.276	0.281	0.283	0.281	0.276	0.282	0.279833	0.0030605
14:49:29	0.279	0.281	0.288	0.284	0.277	0.284	0.282167	0.00397073
14:59:29	0.28	0.283	0.286	0.285	0.279	0.286	0.283167	0.0030605
15:09:29	0.283	0.286	0.289	0.287	0.28	0.288	0.2855	0.00339116
15:19:29	0.284	0.287	0.29	0.288	0.283	0.288	0.286667	0.00265832
15:29:29	0.286	0.289	0.293	0.291	0.285	0.334	0.296333	0.018694
15:39:29	0.288	0.291	0.293	0.293	0.286	0.294	0.290833	0.00318852
15:49:29	0.291	0.292	0.296	0.293	0.288	0.296	0.292667	0.00307679
15:59:29	0.292	0.294	0.299	0.296	0.29	0.297	0.294667	0.00332666
16:09:29	0.294	0.297	0.301	0.298	0.294	0.299	0.297167	0.00278687
16:19:29	0.295	0.297	0.301	0.3	0.296	0.3	0.298167	0.00248328
16:29:29	0.297	0.299	0.308	0.302	0.295	0.302	0.3005	0.00459347
16:39:29	0.297	0.302	0.327	0.304	0.297	0.304	0.305167	0.0111609
16:49:29	0.3	0.304	0.308	0.306	0.3	0.305	0.303833	0.00325064
16:59:29	0.302	0.305	0.309	0.309	0.302	0.307	0.305667	0.00320416
17:09:29	0.306	0.308	0.312	0.311	0.303	0.309	0.308167	0.0033116
17:19:29	0.305	0.309	0.317	0.314	0.305	0.311	0.310167	0.00483391
17:29:29	0.307	0.31	0.314	0.314	0.309	0.315	0.3115	0.00327109
17:39:29	0.309	0.314	0.317	0.316	0.309	0.314	0.313167	0.00343026
17:49:29	0.313	0.318	0.32	0.318	0.313	0.316	0.316333	0.00287518
17:59:29	0.314	0.318	0.32	0.321	0.314	0.318	0.3175	0.00294958
18:09:29	0.315	0.32	0.324	0.329	0.317	0.32	0.320833	0.00503653
18:19:29	0.318	0.32	0.325	0.325	0.318	0.322	0.321333	0.00320416
18:29:29	0.319	0.325	0.327	0.328	0.32	0.324	0.323833	0.00365605
18:39:29	0.325	0.324	0.329	0.329	0.323	0.325	0.325833	0.00256255
18:49:29	0.323	0.329	0.33	0.331	0.324	0.328	0.3275	0.00327109
18:59:29	0.324	0.33	0.332	0.334	0.327	0.329	0.329333	0.00355903
19:09:29	0.328	0.332	0.346	0.335	0.327	0.33	0.333	0.0069857
19:19:29	0.33	0.333	0.338	0.339	0.331	0.333	0.334	0.00368782
19:29:29	0.33	0.335	0.338	0.343	0.333	0.334	0.3355	0.00450555
19:39:29	0.332	0.337	0.34	0.344	0.337	0.338	0.338	0.00394968
19:49:29	0.336	0.339	0.342	0.344	0.338	0.337	0.339333	0.00307679
19:59:29	0.335	0.34	0.342	0.347	0.34	0.342	0.341	0.00389872
20:09:29	0.337	0.341	0.345	0.349	0.341	0.344	0.342833	0.00411906
20:19:29	0.338	0.343	0.353	0.35	0.345	0.343	0.345333	0.00539135
20:29:29	0.343	0.348	0.351	0.355	0.347	0.348	0.348667	0.0040332
20:39:29	0.341	0.35	0.352	0.354	0.348	0.349	0.349	0.00447214
20:49:29	0.346	0.36	0.353	0.357	0.351	0.35	0.352833	0.00503653
20:59:29	0.346	0.353	0.354	0.361	0.353	0.351	0.353	0.00485798
21:09:29	0.35	0.358	0.357	0.363	0.355	0.352	0.355833	0.00462241
21:19:29	0.35	0.357	0.358	0.364	0.356	0.356	0.356833	0.00449073
21:29:29	0.354	0.359	0.362	0.368	0.361	0.358	0.360333	0.00467618
21:39:29	0.356	0.374	0.362	0.366	0.363	0.358	0.363167	0.00640052
21:49:29	0.355	0.364	0.366	0.368	0.368	0.359	0.363333	0.00527889
21:59:29	0.359	0.367	0.375	0.371	0.369	0.366	0.367833	0.00538207
22:09:29	0.361	0.368	0.37	0.377	0.37	0.373	0.369833	0.00534478
22:19:29	0.362	0.373	0.373	0.374	0.371	0.367	0.37	0.00464758
22:29:29	0.363	0.375	0.376	0.378	0.377	0.368	0.372833	0.00598052
22:39:29	0.37	0.376	0.375	0.381	0.379	0.378	0.3765	0.00383406
22:49:29	0.365	0.384	0.379	0.386	0.381	0.371	0.377667	0.00809115
22:59:29	0.372	0.382	0.378	0.384	0.384	0.377	0.3795	0.00472229
23:09:29	0.37	0.384	0.385	0.388	0.393	0.38	0.383333	0.00784007
23:19:29	0.371	0.384	0.391	0.39	0.395	0.38	0.385167	0.00875024
23:29:29	0.372	0.388	0.389	0.39	0.395	0.38	0.385667	0.00826236
23:39:29	0.375	0.389	0.387	0.391	0.395	0.383	0.386667	0.00697615
23:49:29	0.376	0.392	0.392	0.394	0.4	0.382	0.389333	0.00873308
23:59:29	0.378	0.393	0.399	0.4	0.402	0.387	0.393167	0.00923941
1 day, 0:09:29	0.382	0.4	0.393	0.398	0.404	0.388	0.394167	0.00815884
Kinetic read	D1	D2	D3	D4	D5	D6	mean RmlAi TC0	sd
00:09:29	0.129	0.129	0.127	0.133	0.126	0.126	0.128333	0.00265832
00:19:29	0.129	0.131	0.128	0.13	0.125	0.126	0.128167	0.00231661
00:29:29	0.13	0.129	0.131	0.129	0.127	0.126	0.128667	0.0018619
00:39:29	0.132	0.128	0.126	0.13	0.126	0.127	0.128167	0.00240139
00:49:29	0.13	0.13	0.13	0.156	0.127	0.128	0.1335	0.011095
00:59:29	0.13	0.13	0.127	0.131	0.129	0.129	0.129333	0.00136626
01:09:29	0.132	0.132	0.128	0.132	0.156	0.13	0.135	0.0104115
01:19:29	0.133	0.135	0.13	0.133	0.13	0.131	0.132	0.002
01:29:29	0.134	0.133	0.131	0.134	0.148	0.134	0.135667	0.00615359
01:39:29	0.136	0.135	0.132	0.136	0.133	0.133	0.134167	0.0017224
01:49:29	0.136	0.136	0.133	0.137	0.134	0.135	0.135167	0.00147196
01:59:29	0.14	0.138	0.135	0.138	0.135	0.138	0.137333	0.00196638
02:09:29	0.14	0.139	0.136	0.139	0.136	0.137	0.137833	0.0017224
02:19:29	0.141	0.141	0.14	0.141	0.138	0.139	0.14	0.00126491
02:29:29	0.143	0.142	0.139	0.144	0.14	0.14	0.141333	0.00196638
02:39:29	0.145	0.144	0.141	0.145	0.142	0.143	0.143333	0.00163299
02:49:29	0.148	0.146	0.143	0.147	0.143	0.145	0.145333	0.00206559
02:59:29	0.15	0.148	0.146	0.149	0.146	0.147	0.147667	0.00163299
03:09:29	0.152	0.15	0.147	0.151	0.148	0.149	0.1495	0.00187083
03:19:29	0.154	0.153	0.149	0.154	0.15	0.153	0.152167	0.00213698
03:29:29	0.156	0.154	0.151	0.155	0.152	0.153	0.1535	0.00187083
03:39:29	0.157	0.156	0.152	0.157	0.153	0.155	0.155	0.00209762
03:49:29	0.159	0.157	0.154	0.158	0.154	0.157	0.1565	0.00207364
03:59:29	0.16	0.158	0.154	0.16	0.155	0.157	0.157333	0.00250333
04:09:29	0.161	0.159	0.162	0.16	0.156	0.158	0.159333	0.00216025
04:19:29	0.163	0.16	0.157	0.161	0.157	0.16	0.159667	0.00233809
04:29:29	0.164	0.161	0.158	0.163	0.159	0.161	0.161	0.00228035
04:39:29	0.165	0.163	0.159	0.163	0.161	0.162	0.162167	0.00204124
04:49:29	0.167	0.163	0.16	0.165	0.161	0.163	0.163167	0.00256255
04:59:29	0.168	0.166	0.161	0.166	0.163	0.168	0.165333	0.00280476
05:09:29	0.17	0.168	0.164	0.167	0.164	0.165	0.166333	0.00242212
05:19:29	0.172	0.17	0.164	0.169	0.166	0.167	0.168	0.00289828
05:29:29	0.173	0.172	0.167	0.17	0.167	0.169	0.169667	0.00250333
05:39:29	0.176	0.172	0.169	0.172	0.169	0.171	0.1715	0.00258844
05:49:29	0.178	0.174	0.171	0.174	0.171	0.173	0.1735	0.00258844
05:59:29	0.182	0.177	0.173	0.176	0.173	0.175	0.176	0.00334664
06:09:29	0.183	0.178	0.175	0.178	0.176	0.177	0.177833	0.00278687
06:19:29	0.186	0.182	0.178	0.18	0.179	0.179	0.180667	0.00294392
06:29:29	0.189	0.183	0.179	0.183	0.182	0.183	0.183167	0.00325064
06:39:29	0.192	0.186	0.183	0.186	0.184	0.184	0.185833	0.00325064
06:49:29	0.195	0.189	0.185	0.188	0.186	0.187	0.188333	0.00355903
06:59:29	0.197	0.19	0.187	0.19	0.188	0.19	0.190333	0.00350238
07:09:29	0.199	0.193	0.189	0.193	0.192	0.192	0.193	0.00328634
07:19:29	0.201	0.195	0.191	0.195	0.193	0.196	0.195167	0.00337145
07:29:29	0.204	0.197	0.203	0.197	0.194	0.197	0.198667	0.00393277
07:39:29	0.207	0.199	0.198	0.199	0.195	0.198	0.199333	0.0040332
07:49:29	0.209	0.201	0.197	0.201	0.197	0.202	0.201167	0.00440076
07:59:29	0.21	0.203	0.2	0.203	0.2	0.202	0.203	0.00368782
08:09:29	0.214	0.205	0.203	0.204	0.201	0.204	0.205167	0.00453505
08:19:29	0.215	0.206	0.203	0.207	0.203	0.206	0.206667	0.0044121
08:29:29	0.217	0.208	0.205	0.209	0.205	0.208	0.208667	0.0044121
08:39:29	0.22	0.211	0.208	0.211	0.207	0.21	0.211167	0.00462241
08:49:29	0.221	0.212	0.209	0.213	0.209	0.212	0.212667	0.0044121
08:59:29	0.226	0.213	0.211	0.215	0.212	0.215	0.215333	0.00546504
09:09:29	0.227	0.215	0.215	0.217	0.214	0.216	0.217333	0.00484424
09:19:29	0.229	0.218	0.216	0.219	0.216	0.218	0.219333	0.00488535
09:29:29	0.233	0.22	0.219	0.222	0.217	0.22	0.221833	0.00570672
09:39:29	0.236	0.222	0.221	0.224	0.219	0.222	0.224	0.00609918
09:49:29	0.237	0.225	0.225	0.227	0.222	0.224	0.226667	0.00531664
09:59:29	0.238	0.228	0.227	0.229	0.224	0.226	0.228667	0.00488535
10:09:29	0.242	0.23	0.229	0.232	0.226	0.227	0.231	0.00579655
10:19:29	0.245	0.232	0.232	0.235	0.228	0.229	0.2335	0.0061563
10:29:29	0.249	0.234	0.233	0.238	0.232	0.232	0.236333	0.00659293
10:39:29	0.252	0.238	0.236	0.24	0.234	0.236	0.239333	0.00653197
10:49:29	0.255	0.24	0.239	0.243	0.237	0.239	0.242167	0.00658534
10:59:29	0.259	0.243	0.24	0.247	0.24	0.242	0.245167	0.00725029
11:09:29	0.264	0.246	0.242	0.251	0.242	0.245	0.248333	0.00835863
11:19:29	0.266	0.249	0.246	0.254	0.247	0.248	0.251667	0.00755425
11:29:29	0.269	0.254	0.249	0.257	0.249	0.251	0.254833	0.00760044
11:39:29	0.274	0.258	0.252	0.262	0.252	0.254	0.258667	0.0084538
11:49:29	0.277	0.262	0.257	0.265	0.254	0.256	0.261833	0.00847152
11:59:29	0.28	0.265	0.26	0.267	0.256	0.259	0.2645	0.00859651
12:09:29	0.286	0.27	0.264	0.272	0.26	0.263	0.269167	0.00938971
12:19:29	0.288	0.273	0.267	0.274	0.262	0.266	0.271667	0.00917969
12:29:29	0.292	0.275	0.268	0.279	0.265	0.27	0.274833	0.00978604
12:39:29	0.294	0.28	0.27	0.283	0.269	0.274	0.278333	0.00943751
12:49:29	0.298	0.283	0.275	0.289	0.273	0.283	0.2835	0.00920326
12:59:29	0.301	0.287	0.278	0.291	0.277	0.285	0.2865	0.00889382
13:09:29	0.306	0.29	0.281	0.296	0.28	0.288	0.290167	0.00976559
13:19:29	0.309	0.294	0.284	0.302	0.285	0.292	0.294333	0.00972968
13:29:29	0.313	0.297	0.286	0.305	0.287	0.298	0.297667	0.0103859
13:39:29	0.317	0.301	0.29	0.308	0.289	0.3	0.300833	0.0106849
13:49:29	0.32	0.304	0.294	0.312	0.293	0.318	0.306833	0.0117374
13:59:29	0.323	0.31	0.295	0.315	0.295	0.311	0.308167	0.0111788
14:09:29	0.328	0.313	0.299	0.319	0.297	0.316	0.312	0.0119666
14:19:29	0.331	0.317	0.302	0.323	0.3	0.321	0.315667	0.0122583
14:29:29	0.334	0.32	0.306	0.328	0.304	0.325	0.3195	0.0121285
14:39:29	0.336	0.324	0.309	0.332	0.305	0.328	0.322333	0.0125963
14:49:29	0.338	0.327	0.313	0.335	0.309	0.331	0.3255	0.0118954
14:59:29	0.341	0.33	0.315	0.338	0.311	0.338	0.328833	0.0128595
15:09:29	0.344	0.335	0.319	0.343	0.314	0.342	0.332833	0.0131365
15:19:29	0.346	0.339	0.323	0.347	0.316	0.347	0.336333	0.0135597
15:29:29	0.348	0.342	0.326	0.352	0.318	0.35	0.339333	0.0140665
15:39:29	0.351	0.343	0.329	0.356	0.321	0.355	0.3425	0.0145293
15:49:29	0.352	0.347	0.331	0.359	0.322	0.36	0.345167	0.0154844
15:59:29	0.354	0.351	0.335	0.364	0.325	0.366	0.349167	0.0162162
16:09:29	0.355	0.351	0.336	0.369	0.328	0.372	0.351833	0.0174976
16:19:29	0.356	0.355	0.34	0.374	0.328	0.375	0.354667	0.0185221
16:29:29	0.358	0.357	0.342	0.379	0.329	0.377	0.357	0.0194628
16:39:29	0.359	0.361	0.344	0.383	0.331	0.381	0.359833	0.0203413
16:49:29	0.361	0.364	0.347	0.388	0.334	0.385	0.363167	0.0210278
16:59:29	0.361	0.368	0.349	0.393	0.334	0.388	0.3655	0.0225987
17:09:29	0.362	0.37	0.349	0.396	0.335	0.394	0.367667	0.0242872
17:19:29	0.362	0.374	0.364	0.4	0.338	0.398	0.372667	0.0235853
17:29:29	0.366	0.376	0.354	0.403	0.337	0.401	0.372833	0.0260723
17:39:29	0.366	0.384	0.354	0.406	0.338	0.404	0.375333	0.0274712
17:49:29	0.368	0.386	0.358	0.413	0.34	0.408	0.378833	0.0287362
17:59:29	0.369	0.39	0.361	0.416	0.34	0.412	0.381333	0.0299711
18:09:29	0.37	0.391	0.361	0.419	0.342	0.415	0.383	0.0307181
18:19:29	0.371	0.394	0.363	0.424	0.342	0.417	0.385167	0.0321087
18:29:29	0.372	0.397	0.365	0.427	0.344	0.421	0.387667	0.0328978
18:39:29	0.374	0.399	0.366	0.432	0.345	0.425	0.390167	0.0344292
18:49:29	0.374	0.4	0.368	0.435	0.345	0.427	0.3915	0.0353426
18:59:29	0.375	0.402	0.369	0.439	0.346	0.431	0.393667	0.0367351
19:09:29	0.374	0.402	0.37	0.442	0.347	0.437	0.395333	0.0384482
19:19:29	0.375	0.404	0.37	0.446	0.348	0.438	0.396833	0.0393569
19:29:29	0.377	0.406	0.373	0.451	0.349	0.443	0.399833	0.040853
19:39:29	0.377	0.408	0.373	0.455	0.349	0.445	0.401167	0.0423434
19:49:29	0.377	0.409	0.375	0.46	0.35	0.449	0.403333	0.0439758
19:59:29	0.377	0.409	0.375	0.464	0.35	0.451	0.404333	0.0454298
20:09:29	0.377	0.412	0.376	0.469	0.35	0.454	0.406333	0.0472976
20:19:29	0.377	0.411	0.376	0.474	0.351	0.457	0.407667	0.0489884
20:29:29	0.377	0.412	0.376	0.48	0.35	0.459	0.409	0.0512718
20:39:29	0.376	0.414	0.377	0.483	0.35	0.46	0.41	0.0523259
20:49:29	0.377	0.413	0.376	0.486	0.35	0.463	0.410833	0.0537305
20:59:29	0.374	0.415	0.377	0.49	0.35	0.465	0.411833	0.0555245
21:09:29	0.374	0.414	0.376	0.49	0.35	0.467	0.411833	0.0560301
21:19:29	0.373	0.415	0.377	0.495	0.35	0.468	0.413	0.0576507
21:29:29	0.373	0.416	0.375	0.495	0.35	0.471	0.413333	0.0584967
21:39:29	0.374	0.415	0.377	0.496	0.35	0.47	0.413667	0.0581813
21:49:29	0.376	0.414	0.374	0.496	0.352	0.473	0.414167	0.0584685
21:59:29	0.372	0.416	0.375	0.498	0.35	0.473	0.414	0.0598699
22:09:29	0.371	0.414	0.374	0.499	0.35	0.476	0.414	0.0610148
22:19:29	0.37	0.415	0.374	0.499	0.349	0.476	0.413833	0.0613691
22:29:29	0.368	0.414	0.374	0.501	0.349	0.48	0.414333	0.0630323
22:39:29	0.367	0.415	0.374	0.499	0.349	0.475	0.413167	0.0616065
22:49:29	0.368	0.414	0.374	0.514	0.347	0.486	0.417167	0.0683064
22:59:29	0.368	0.413	0.372	0.498	0.347	0.483	0.4135	0.0635382
23:09:29	0.365	0.413	0.371	0.498	0.346	0.483	0.412667	0.0643138
23:19:29	0.366	0.411	0.368	0.496	0.345	0.48	0.411	0.0635862
23:29:29	0.365	0.411	0.369	0.494	0.344	0.48	0.4105	0.0632732
23:39:29	0.364	0.409	0.368	0.489	0.343	0.477	0.408333	0.0617792
23:49:29	0.362	0.407	0.366	0.489	0.341	0.476	0.406833	0.0625249
23:59:29	0.361	0.405	0.365	0.491	0.34	0.474	0.406	0.0631063
1 day, 0:09:29	0.359	0.405	0.362	0.479	0.339	0.471	0.4025	0.0601922
Kinetic read	E1	E2	E3	E4	E5	E6	RmlAi TC0.05	sd
00:09:29	0.13	0.126	0.13	0.133	0.133	0.136	0.131333	0.0034448
00:19:29	0.128	0.126	0.13	0.132	0.135	0.136	0.131167	0.00392003
00:29:29	0.127	0.126	0.127	0.131	0.125	0.129	0.1275	0.00216795
00:39:29	0.126	0.126	0.127	0.128	0.125	0.128	0.126667	0.00121106
00:49:29	0.127	0.126	0.127	0.128	0.125	0.129	0.127	0.00141421
00:59:29	0.127	0.127	0.126	0.127	0.126	0.131	0.127333	0.0018619
01:09:29	0.127	0.127	0.126	0.127	0.127	0.129	0.127167	0.000983192
01:19:29	0.129	0.127	0.128	0.128	0.127	0.13	0.128167	0.00116905
01:29:29	0.128	0.127	0.128	0.128	0.127	0.131	0.128167	0.00147196
01:39:29	0.129	0.128	0.128	0.129	0.128	0.132	0.129	0.00154919
01:49:29	0.13	0.13	0.129	0.13	0.128	0.133	0.13	0.00167332
01:59:29	0.131	0.13	0.13	0.131	0.129	0.133	0.130667	0.00136626
02:09:29	0.131	0.131	0.131	0.132	0.13	0.133	0.131333	0.0010328
02:19:29	0.132	0.144	0.133	0.135	0.131	0.135	0.135	0.00469042
02:29:29	0.133	0.133	0.133	0.134	0.132	0.136	0.1335	0.0013784
02:39:29	0.134	0.134	0.134	0.134	0.133	0.137	0.134333	0.00136626
02:49:29	0.135	0.135	0.135	0.135	0.134	0.138	0.135333	0.00136626
02:59:29	0.136	0.136	0.137	0.137	0.135	0.16	0.140167	0.00974508
03:09:29	0.137	0.137	0.137	0.138	0.136	0.14	0.1375	0.0013784
03:19:29	0.138	0.138	0.139	0.139	0.138	0.142	0.139	0.00154919
03:29:29	0.14	0.139	0.14	0.14	0.138	0.143	0.14	0.00167332
03:39:29	0.14	0.14	0.141	0.141	0.14	0.144	0.141	0.00154919
03:49:29	0.142	0.141	0.142	0.142	0.141	0.145	0.142167	0.00147196
03:59:29	0.142	0.143	0.144	0.143	0.142	0.147	0.1435	0.00187083
04:09:29	0.143	0.151	0.144	0.144	0.143	0.148	0.1455	0.00327109
04:19:29	0.145	0.146	0.146	0.145	0.145	0.149	0.146	0.00154919
04:29:29	0.146	0.146	0.147	0.147	0.146	0.15	0.147	0.00154919
04:39:29	0.147	0.147	0.148	0.149	0.147	0.152	0.148333	0.00196638
04:49:29	0.149	0.149	0.149	0.149	0.148	0.153	0.1495	0.00176068
04:59:29	0.15	0.15	0.151	0.15	0.149	0.155	0.150833	0.00213698
05:09:29	0.151	0.151	0.152	0.151	0.15	0.155	0.151667	0.00175119
05:19:29	0.153	0.152	0.153	0.152	0.152	0.158	0.153333	0.00233809
05:29:29	0.154	0.153	0.154	0.155	0.152	0.157	0.154167	0.0017224
05:39:29	0.155	0.154	0.156	0.156	0.154	0.16	0.155833	0.0022286
05:49:29	0.156	0.156	0.156	0.157	0.154	0.16	0.1565	0.00197484
05:59:29	0.157	0.157	0.157	0.158	0.155	0.161	0.1575	0.00197484
06:09:29	0.158	0.158	0.158	0.159	0.156	0.163	0.158667	0.00233809
06:19:29	0.159	0.159	0.16	0.16	0.158	0.165	0.160167	0.00248328
06:29:29	0.161	0.161	0.161	0.161	0.159	0.164	0.161167	0.00160208
06:39:29	0.161	0.161	0.161	0.162	0.159	0.166	0.161667	0.00233809
06:49:29	0.163	0.162	0.164	0.163	0.162	0.167	0.1635	0.00187083
06:59:29	0.164	0.164	0.164	0.165	0.163	0.168	0.164667	0.00175119
07:09:29	0.165	0.165	0.166	0.166	0.164	0.169	0.165833	0.0017224
07:19:29	0.166	0.167	0.167	0.167	0.164	0.171	0.167	0.00228035
07:29:29	0.167	0.168	0.168	0.169	0.166	0.172	0.168333	0.00206559
07:39:29	0.168	0.168	0.168	0.17	0.167	0.173	0.169	0.00219089
07:49:29	0.17	0.17	0.17	0.171	0.168	0.175	0.170667	0.00233809
07:59:29	0.171	0.171	0.171	0.171	0.169	0.176	0.1715	0.00234521
08:09:29	0.172	0.172	0.172	0.173	0.17	0.177	0.172667	0.00233809
08:19:29	0.173	0.173	0.173	0.175	0.172	0.178	0.174	0.00219089
08:29:29	0.175	0.174	0.174	0.174	0.172	0.179	0.174667	0.00233809
08:39:29	0.176	0.175	0.175	0.176	0.173	0.181	0.176	0.00268328
08:49:29	0.177	0.177	0.175	0.177	0.176	0.181	0.177167	0.00204124
08:59:29	0.177	0.176	0.176	0.177	0.176	0.182	0.177333	0.00233809
09:09:29	0.178	0.178	0.177	0.179	0.176	0.182	0.178333	0.00206559
09:19:29	0.178	0.179	0.178	0.179	0.177	0.183	0.179	0.00209762
09:29:29	0.18	0.179	0.179	0.18	0.178	0.185	0.180167	0.00248328
09:39:29	0.18	0.18	0.179	0.181	0.179	0.186	0.180833	0.00263944
09:49:29	0.181	0.181	0.181	0.182	0.18	0.187	0.182	0.00252982
09:59:29	0.181	0.183	0.181	0.183	0.18	0.188	0.182667	0.00287518
10:09:29	0.183	0.183	0.182	0.183	0.181	0.189	0.1835	0.00281069
10:19:29	0.184	0.184	0.183	0.184	0.182	0.189	0.184333	0.00242212
10:29:29	0.185	0.185	0.184	0.185	0.183	0.19	0.185333	0.00242212
10:39:29	0.186	0.185	0.184	0.186	0.184	0.191	0.186	0.00260768
10:49:29	0.187	0.186	0.185	0.187	0.185	0.193	0.187167	0.00299444
10:59:29	0.187	0.186	0.186	0.187	0.185	0.191	0.187	0.00209762
11:09:29	0.189	0.188	0.187	0.188	0.187	0.193	0.188667	0.00225093
11:19:29	0.189	0.188	0.187	0.189	0.187	0.194	0.189	0.00260768
11:29:29	0.189	0.189	0.188	0.19	0.189	0.194	0.189833	0.00213698
11:39:29	0.19	0.19	0.19	0.19	0.191	0.195	0.191	0.002
11:49:29	0.191	0.191	0.19	0.191	0.191	0.195	0.1915	0.00176068
11:59:29	0.193	0.191	0.192	0.193	0.193	0.197	0.193167	0.00204124
12:09:29	0.193	0.194	0.194	0.194	0.196	0.198	0.194833	0.00183485
12:19:29	0.193	0.194	0.194	0.195	0.199	0.2	0.195833	0.00292689
12:29:29	0.194	0.195	0.196	0.196	0.198	0.2	0.1965	0.00216795
12:39:29	0.195	0.196	0.196	0.197	0.201	0.201	0.197667	0.00265832
12:49:29	0.196	0.197	0.199	0.198	0.2	0.202	0.198667	0.00216025
12:59:29	0.197	0.198	0.2	0.201	0.203	0.203	0.200333	0.00250333
13:09:29	0.198	0.199	0.202	0.202	0.203	0.205	0.2015	0.00258844
13:19:29	0.199	0.201	0.204	0.203	0.204	0.206	0.202833	0.00248328
13:29:29	0.2	0.202	0.206	0.205	0.206	0.208	0.2045	0.00294958
13:39:29	0.201	0.204	0.207	0.207	0.207	0.21	0.206	0.00309839
13:49:29	0.202	0.206	0.21	0.209	0.209	0.211	0.207833	0.0033116
13:59:29	0.204	0.207	0.211	0.21	0.212	0.214	0.209667	0.00361478
14:09:29	0.205	0.209	0.217	0.212	0.214	0.215	0.212	0.00438178
14:19:29	0.206	0.211	0.216	0.214	0.217	0.217	0.2135	0.00432435
14:29:29	0.208	0.213	0.217	0.215	0.219	0.218	0.215	0.00404969
14:39:29	0.209	0.214	0.22	0.217	0.222	0.221	0.217167	0.00495648
14:49:29	0.211	0.217	0.221	0.219	0.224	0.222	0.219	0.00460435
14:59:29	0.213	0.219	0.223	0.221	0.226	0.223	0.220833	0.00449073
15:09:29	0.214	0.221	0.225	0.223	0.227	0.225	0.2225	0.00463681
15:19:29	0.216	0.223	0.229	0.224	0.23	0.228	0.225	0.00521536
15:29:29	0.218	0.225	0.23	0.227	0.233	0.229	0.227	0.00517687
15:39:29	0.218	0.226	0.233	0.229	0.235	0.232	0.228833	0.00617792
15:49:29	0.221	0.23	0.235	0.235	0.237	0.236	0.232333	0.0060553
15:59:29	0.224	0.232	0.238	0.234	0.239	0.236	0.233833	0.00545588
16:09:29	0.224	0.234	0.24	0.236	0.243	0.239	0.236	0.00666333
16:19:29	0.227	0.236	0.242	0.238	0.244	0.241	0.238	0.00609918
16:29:29	0.228	0.238	0.243	0.242	0.247	0.244	0.240333	0.00671317
16:39:29	0.231	0.24	0.246	0.244	0.249	0.246	0.242667	0.00643946
16:49:29	0.232	0.243	0.248	0.248	0.252	0.248	0.245167	0.00705455
16:59:29	0.235	0.246	0.25	0.249	0.255	0.252	0.247833	0.00696898
17:09:29	0.236	0.247	0.252	0.251	0.257	0.253	0.249333	0.00728469
17:19:29	0.238	0.25	0.255	0.253	0.261	0.256	0.252167	0.00783369
17:29:29	0.241	0.254	0.257	0.256	0.263	0.259	0.255	0.00750999
17:39:29	0.243	0.255	0.258	0.258	0.265	0.26	0.2565	0.00739594
17:49:29	0.245	0.258	0.264	0.261	0.269	0.262	0.259833	0.00813429
17:59:29	0.249	0.261	0.267	0.265	0.271	0.266	0.263167	0.00765289
18:09:29	0.249	0.263	0.271	0.265	0.274	0.268	0.265	0.00878635
18:19:29	0.253	0.266	0.273	0.268	0.277	0.271	0.268	0.00829458
18:29:29	0.256	0.268	0.278	0.272	0.279	0.273	0.271	0.00839047
18:39:29	0.258	0.272	0.281	0.278	0.282	0.276	0.2745	0.00884873
18:49:29	0.26	0.274	0.282	0.278	0.284	0.279	0.276167	0.0086352
18:59:29	0.266	0.277	0.286	0.282	0.285	0.281	0.2795	0.00734166
19:09:29	0.268	0.281	0.287	0.285	0.287	0.286	0.282333	0.00736659
19:19:29	0.268	0.283	0.289	0.288	0.294	0.285	0.2845	0.00891628
19:29:29	0.27	0.284	0.291	0.291	0.291	0.289	0.286	0.00829458
19:39:29	0.272	0.289	0.292	0.293	0.292	0.289	0.287833	0.00793515
19:49:29	0.275	0.288	0.293	0.297	0.291	0.292	0.289333	0.00760701
19:59:29	0.275	0.31	0.306	0.297	0.299	0.292	0.2965	0.012341
20:09:29	0.28	0.295	0.325	0.298	0.29	0.299	0.297833	0.0150122
20:19:29	0.282	0.295	0.312	0.299	0.289	0.292	0.294833	0.0101866
20:29:29	0.282	0.293	0.315	0.311	0.285	0.294	0.296667	0.0135154
20:39:29	0.285	0.292	0.317	0.312	0.285	0.292	0.297167	0.0138768
20:49:29	0.282	0.293	0.322	0.309	0.283	0.289	0.296333	0.0159206
20:59:29	0.293	0.293	0.316	0.307	0.279	0.289	0.296167	0.0132426
21:09:29	0.283	0.29	0.312	0.313	0.278	0.287	0.293833	0.0150122
21:19:29	0.305	0.289	0.292	0.316	0.274	0.285	0.2935	0.0149231
21:29:29	0.283	0.317	0.29	0.309	0.274	0.284	0.292833	0.0166303
21:39:29	0.279	0.283	0.289	0.302	0.27	0.293	0.286	0.0112071
21:49:29	0.278	0.302	0.288	0.298	0.267	0.281	0.285667	0.0130639
21:59:29	0.281	0.28	0.301	0.294	0.264	0.277	0.282833	0.0130754
22:09:29	0.276	0.28	0.308	0.289	0.261	0.294	0.284667	0.0161699
22:19:29	0.275	0.279	0.328	0.279	0.259	0.273	0.282167	0.023634
22:29:29	0.272	0.275	0.329	0.299	0.256	0.27	0.2835	0.0262812
22:39:29	0.271	0.273	0.27	0.273	0.253	0.301	0.2735	0.0154629
22:49:29	0.267	0.27	0.268	0.271	0.252	0.264	0.265333	0.00697615
22:59:29	0.263	0.268	0.266	0.27	0.248	0.263	0.263	0.00784857
23:09:29	0.262	0.265	0.268	0.272	0.245	0.261	0.262167	0.00932559
23:19:29	0.26	0.263	0.264	0.271	0.243	0.257	0.259667	0.0094163
23:29:29	0.258	0.262	0.268	0.268	0.24	0.254	0.258333	0.0105388
23:39:29	0.266	0.261	0.268	0.262	0.24	0.261	0.259667	0.0100532
23:49:29	0.252	0.259	0.27	0.262	0.239	0.252	0.255667	0.0105956
23:59:29	0.257	0.256	0.282	0.256	0.237	0.25	0.256333	0.0146515
1 day, 0:09:29	0.246	0.256	0.25	0.256	0.234	0.247	0.248167	0.00815884
Kinetic read	F1	F2	F3	F4	F5	F6	mean RmlAi TC0.1	sd
00:09:29	0.133	0.129	0.137	0.13	0.13	0.132	0.131833	0.00292689
00:19:29	0.129	0.125	0.127	0.132	0.128	0.133	0.129	0.00303315
00:29:29	0.13	0.125	0.126	0.126	0.125	0.129	0.126833	0.00213698
00:39:29	0.128	0.125	0.125	0.126	0.125	0.129	0.126333	0.00175119
00:49:29	0.129	0.129	0.125	0.129	0.125	0.128	0.1275	0.00197484
00:59:29	0.128	0.125	0.125	0.125	0.124	0.128	0.125833	0.0017224
01:09:29	0.128	0.126	0.125	0.129	0.125	0.129	0.127	0.00189737
01:19:29	0.129	0.126	0.126	0.126	0.126	0.129	0.127	0.00154919
01:29:29	0.13	0.126	0.126	0.127	0.126	0.129	0.127333	0.00175119
01:39:29	0.13	0.127	0.127	0.127	0.127	0.13	0.128	0.00154919
01:49:29	0.13	0.127	0.129	0.128	0.13	0.131	0.129167	0.00147196
01:59:29	0.131	0.128	0.128	0.129	0.129	0.131	0.129333	0.00136626
02:09:29	0.131	0.128	0.129	0.13	0.142	0.134	0.132333	0.00516398
02:19:29	0.132	0.129	0.129	0.131	0.131	0.133	0.130833	0.00160208
02:29:29	0.133	0.13	0.13	0.131	0.13	0.133	0.131167	0.00147196
02:39:29	0.134	0.13	0.13	0.131	0.131	0.134	0.131667	0.0018619
02:49:29	0.135	0.131	0.131	0.132	0.132	0.135	0.132667	0.0018619
02:59:29	0.135	0.132	0.132	0.133	0.132	0.136	0.133333	0.00175119
03:09:29	0.136	0.132	0.133	0.134	0.133	0.137	0.134167	0.00194079
03:19:29	0.136	0.133	0.133	0.134	0.134	0.137	0.1345	0.00164317
03:29:29	0.137	0.134	0.143	0.135	0.135	0.138	0.137	0.00328634
03:39:29	0.138	0.135	0.135	0.135	0.136	0.139	0.136333	0.00175119
03:49:29	0.138	0.136	0.136	0.136	0.136	0.14	0.137	0.00167332
03:59:29	0.139	0.137	0.136	0.137	0.137	0.14	0.137667	0.00150555
04:09:29	0.14	0.137	0.137	0.138	0.138	0.141	0.1385	0.00164317
04:19:29	0.141	0.138	0.138	0.138	0.139	0.142	0.139333	0.00175119
04:29:29	0.141	0.139	0.139	0.139	0.14	0.142	0.14	0.00126491
04:39:29	0.142	0.139	0.139	0.141	0.14	0.152	0.142167	0.00495648
04:49:29	0.143	0.141	0.14	0.141	0.14	0.145	0.141667	0.00196638
04:59:29	0.144	0.141	0.141	0.141	0.142	0.145	0.142333	0.00175119
05:09:29	0.145	0.142	0.141	0.142	0.142	0.146	0.143	0.002
05:19:29	0.146	0.143	0.142	0.143	0.144	0.148	0.144333	0.00225093
05:29:29	0.147	0.143	0.143	0.143	0.144	0.148	0.144667	0.00225093
05:39:29	0.148	0.144	0.144	0.145	0.146	0.148	0.145833	0.00183485
05:49:29	0.149	0.145	0.145	0.145	0.146	0.15	0.146667	0.00225093
05:59:29	0.15	0.146	0.146	0.146	0.147	0.15	0.1475	0.00197484
06:09:29	0.15	0.147	0.147	0.147	0.148	0.151	0.148333	0.00175119
06:19:29	0.151	0.148	0.148	0.147	0.149	0.152	0.149167	0.00194079
06:29:29	0.151	0.149	0.148	0.148	0.149	0.153	0.149667	0.00196638
06:39:29	0.153	0.149	0.149	0.149	0.15	0.154	0.150667	0.00225093
06:49:29	0.154	0.15	0.15	0.15	0.15	0.155	0.1515	0.00234521
06:59:29	0.155	0.15	0.151	0.15	0.152	0.156	0.152333	0.00258199
07:09:29	0.156	0.151	0.152	0.152	0.153	0.157	0.1535	0.00242899
07:19:29	0.156	0.153	0.153	0.152	0.154	0.158	0.154333	0.00225093
07:29:29	0.157	0.153	0.154	0.152	0.155	0.158	0.154833	0.00231661
07:39:29	0.158	0.154	0.154	0.154	0.155	0.159	0.155667	0.00225093
07:49:29	0.159	0.155	0.156	0.154	0.156	0.161	0.156833	0.00263944
07:59:29	0.16	0.157	0.157	0.155	0.157	0.161	0.157833	0.0022286
08:09:29	0.161	0.156	0.157	0.156	0.158	0.162	0.158333	0.00258199
08:19:29	0.161	0.157	0.158	0.157	0.159	0.163	0.159167	0.00240139
08:29:29	0.162	0.158	0.159	0.158	0.159	0.164	0.16	0.00244949
08:39:29	0.163	0.159	0.16	0.159	0.16	0.164	0.160833	0.00213698
08:49:29	0.164	0.16	0.16	0.159	0.161	0.165	0.1615	0.00242899
08:59:29	0.164	0.162	0.161	0.16	0.162	0.166	0.1625	0.00216795
09:09:29	0.165	0.162	0.162	0.161	0.163	0.167	0.163333	0.00225093
09:19:29	0.166	0.162	0.163	0.162	0.163	0.168	0.164	0.00244949
09:29:29	0.167	0.164	0.163	0.162	0.165	0.169	0.165	0.00260768
09:39:29	0.168	0.164	0.165	0.164	0.166	0.171	0.166333	0.00273252
09:49:29	0.168	0.165	0.166	0.164	0.166	0.17	0.1665	0.00216795
09:59:29	0.169	0.166	0.167	0.165	0.167	0.171	0.1675	0.00216795
10:09:29	0.17	0.168	0.168	0.165	0.168	0.172	0.1685	0.00234521
10:19:29	0.172	0.167	0.168	0.166	0.168	0.173	0.169	0.00282843
10:29:29	0.173	0.169	0.169	0.168	0.17	0.174	0.1705	0.00242899
10:39:29	0.173	0.17	0.169	0.168	0.171	0.175	0.171	0.00260768
10:49:29	0.174	0.17	0.17	0.169	0.171	0.175	0.1715	0.00242899
10:59:29	0.175	0.171	0.171	0.169	0.172	0.176	0.172333	0.00265832
11:09:29	0.176	0.172	0.172	0.17	0.173	0.177	0.173333	0.00265832
11:19:29	0.177	0.173	0.173	0.171	0.174	0.179	0.1745	0.00294958
11:29:29	0.177	0.174	0.174	0.171	0.175	0.18	0.175167	0.0030605
11:39:29	0.179	0.174	0.175	0.172	0.176	0.18	0.176	0.00303315
11:49:29	0.18	0.175	0.176	0.173	0.176	0.181	0.176833	0.0030605
11:59:29	0.181	0.176	0.177	0.175	0.178	0.183	0.178333	0.00307679
12:09:29	0.181	0.176	0.177	0.174	0.178	0.183	0.178167	0.0033116
12:19:29	0.184	0.177	0.178	0.175	0.179	0.183	0.179333	0.00350238
12:29:29	0.183	0.178	0.179	0.176	0.18	0.184	0.18	0.00303315
12:39:29	0.183	0.179	0.18	0.177	0.18	0.185	0.180667	0.00287518
12:49:29	0.184	0.18	0.181	0.178	0.181	0.187	0.181833	0.00318852
12:59:29	0.185	0.181	0.181	0.179	0.182	0.187	0.1825	0.00294958
13:09:29	0.185	0.182	0.182	0.179	0.183	0.188	0.183167	0.0030605
13:19:29	0.186	0.182	0.183	0.18	0.184	0.188	0.183833	0.00285774
13:29:29	0.187	0.183	0.184	0.181	0.184	0.189	0.184667	0.00287518
13:39:29	0.188	0.184	0.185	0.182	0.186	0.19	0.185833	0.00285774
13:49:29	0.189	0.184	0.185	0.182	0.186	0.191	0.186167	0.0033116
13:59:29	0.19	0.185	0.185	0.183	0.186	0.191	0.186667	0.00314113
14:09:29	0.19	0.185	0.186	0.183	0.187	0.192	0.187167	0.0033116
14:19:29	0.191	0.186	0.187	0.185	0.188	0.192	0.188167	0.00278687
14:29:29	0.192	0.187	0.188	0.185	0.189	0.193	0.189	0.00303315
14:39:29	0.192	0.187	0.189	0.185	0.188	0.194	0.189167	0.0033116
14:49:29	0.193	0.188	0.189	0.186	0.19	0.195	0.190167	0.0033116
14:59:29	0.194	0.188	0.19	0.187	0.19	0.196	0.190833	0.00348807
15:09:29	0.194	0.189	0.191	0.187	0.191	0.196	0.191333	0.00326599
15:19:29	0.194	0.19	0.192	0.187	0.191	0.197	0.191833	0.00343026
15:29:29	0.195	0.191	0.193	0.189	0.193	0.198	0.193167	0.00312517
15:39:29	0.196	0.191	0.194	0.189	0.193	0.198	0.1935	0.00327109
15:49:29	0.197	0.191	0.194	0.19	0.195	0.199	0.194333	0.0034448
15:59:29	0.198	0.192	0.195	0.191	0.195	0.201	0.195333	0.0037238
16:09:29	0.198	0.193	0.195	0.192	0.196	0.202	0.196	0.00363318
16:19:29	0.199	0.194	0.197	0.192	0.196	0.203	0.196833	0.00386868
16:29:29	0.201	0.195	0.197	0.193	0.197	0.202	0.1975	0.00344964
16:39:29	0.2	0.196	0.198	0.193	0.198	0.203	0.198	0.00340588
16:49:29	0.202	0.196	0.199	0.194	0.199	0.204	0.199	0.00368782
16:59:29	0.203	0.197	0.2	0.195	0.199	0.205	0.199833	0.00371035
17:09:29	0.203	0.198	0.2	0.194	0.201	0.205	0.200167	0.00386868
17:19:29	0.205	0.198	0.202	0.196	0.201	0.206	0.201333	0.00388158
17:29:29	0.204	0.199	0.203	0.196	0.203	0.208	0.202167	0.00416733
17:39:29	0.205	0.2	0.202	0.196	0.203	0.208	0.202333	0.00413118
17:49:29	0.206	0.202	0.204	0.197	0.205	0.208	0.203667	0.00382971
17:59:29	0.207	0.202	0.205	0.198	0.205	0.209	0.204333	0.00388158
18:09:29	0.207	0.203	0.205	0.198	0.205	0.21	0.204667	0.0040332
18:19:29	0.208	0.204	0.207	0.199	0.207	0.211	0.206	0.00409878
18:29:29	0.209	0.205	0.208	0.2	0.21	0.212	0.207333	0.00427395
18:39:29	0.21	0.205	0.208	0.201	0.21	0.213	0.207833	0.00426224
18:49:29	0.211	0.206	0.209	0.201	0.21	0.215	0.208667	0.00476095
18:59:29	0.211	0.207	0.21	0.201	0.211	0.215	0.209167	0.00475044
19:09:29	0.212	0.207	0.211	0.202	0.212	0.216	0.21	0.00485798
19:19:29	0.214	0.209	0.211	0.203	0.213	0.217	0.211167	0.00483391
19:29:29	0.215	0.209	0.212	0.204	0.214	0.218	0.212	0.00493964
19:39:29	0.214	0.211	0.214	0.204	0.215	0.219	0.212833	0.00503653
19:49:29	0.217	0.211	0.215	0.205	0.216	0.219	0.213833	0.00507609
19:59:29	0.216	0.212	0.215	0.205	0.216	0.22	0.214	0.00509902
20:09:29	0.218	0.213	0.216	0.206	0.217	0.221	0.215167	0.00519294
20:19:29	0.218	0.214	0.218	0.206	0.218	0.221	0.215833	0.00530723
20:29:29	0.218	0.217	0.219	0.207	0.219	0.224	0.217333	0.00560952
20:39:29	0.218	0.216	0.219	0.208	0.221	0.223	0.2175	0.00524404
20:49:29	0.22	0.217	0.22	0.208	0.22	0.225	0.218333	0.00568038
20:59:29	0.22	0.219	0.222	0.209	0.221	0.225	0.219333	0.00546504
21:09:29	0.221	0.219	0.221	0.209	0.222	0.227	0.219833	0.00594699
21:19:29	0.221	0.219	0.222	0.21	0.222	0.226	0.22	0.0054037
21:29:29	0.223	0.221	0.227	0.211	0.223	0.228	0.222167	0.00608002
21:39:29	0.223	0.221	0.223	0.21	0.224	0.229	0.221667	0.00631401
21:49:29	0.223	0.221	0.225	0.214	0.224	0.231	0.223	0.00554977
21:59:29	0.226	0.225	0.225	0.214	0.226	0.23	0.224333	0.00539135
22:09:29	0.226	0.223	0.226	0.213	0.227	0.23	0.224167	0.00591326
22:19:29	0.226	0.228	0.226	0.214	0.227	0.232	0.2255	0.00605805
22:29:29	0.228	0.222	0.227	0.214	0.226	0.232	0.224833	0.00621021
22:39:29	0.227	0.226	0.228	0.216	0.228	0.234	0.2265	0.00585662
22:49:29	0.227	0.225	0.229	0.216	0.23	0.233	0.226667	0.00588784
22:59:29	0.229	0.225	0.229	0.216	0.232	0.234	0.2275	0.00641093
23:09:29	0.229	0.227	0.23	0.216	0.23	0.236	0.228	0.00660303
23:19:29	0.23	0.226	0.232	0.217	0.231	0.236	0.228667	0.00656252
23:29:29	0.244	0.227	0.231	0.22	0.232	0.236	0.231667	0.00811583
23:39:29	0.23	0.228	0.231	0.224	0.233	0.237	0.2305	0.00441588
23:49:29	0.231	0.229	0.233	0.22	0.232	0.24	0.230833	0.00649359
23:59:29	0.23	0.233	0.232	0.221	0.232	0.239	0.231167	0.00584523
1 day, 0:09:29	0.23	0.227	0.234	0.224	0.233	0.24	0.231333	0.00564506
Kinetic read	G1	G2	G3	G4	G5	G6	mean Pkng- TC0	sd
00:09:29	0.122	0.12	0.119	0.129	0.123	0.122	0.1225	0.00350714
00:19:29	0.121	0.12	0.119	0.128	0.123	0.122	0.122167	0.00318852
00:29:29	0.122	0.119	0.119	0.126	0.123	0.122	0.121833	0.00263944
00:39:29	0.122	0.119	0.119	0.126	0.123	0.122	0.121833	0.00263944
00:49:29	0.121	0.119	0.119	0.125	0.123	0.121	0.121333	0.00233809
00:59:29	0.121	0.119	0.119	0.125	0.123	0.121	0.121333	0.00233809
01:09:29	0.121	0.119	0.119	0.125	0.123	0.121	0.121333	0.00233809
01:19:29	0.121	0.119	0.119	0.125	0.123	0.121	0.121333	0.00233809
01:29:29	0.121	0.119	0.119	0.125	0.123	0.121	0.121333	0.00233809
01:39:29	0.121	0.119	0.119	0.125	0.123	0.121	0.121333	0.00233809
01:49:29	0.121	0.119	0.119	0.125	0.122	0.121	0.121167	0.0022286
01:59:29	0.121	0.119	0.118	0.125	0.123	0.121	0.121167	0.00256255
02:09:29	0.121	0.119	0.118	0.125	0.122	0.121	0.121	0.00244949
02:19:29	0.121	0.119	0.118	0.125	0.122	0.121	0.121	0.00244949
02:29:29	0.121	0.119	0.119	0.125	0.122	0.121	0.121167	0.0022286
02:39:29	0.121	0.118	0.119	0.125	0.122	0.121	0.121	0.00244949
02:49:29	0.121	0.118	0.118	0.125	0.122	0.121	0.120833	0.00263944
02:59:29	0.121	0.118	0.118	0.125	0.122	0.121	0.120833	0.00263944
03:09:29	0.12	0.118	0.118	0.125	0.122	0.121	0.120667	0.00265832
03:19:29	0.121	0.118	0.118	0.125	0.122	0.121	0.120833	0.00263944
03:29:29	0.12	0.118	0.118	0.125	0.122	0.121	0.120667	0.00265832
03:39:29	0.121	0.119	0.118	0.125	0.122	0.121	0.121	0.00244949
03:49:29	0.121	0.119	0.118	0.125	0.122	0.121	0.121	0.00244949
03:59:29	0.12	0.118	0.118	0.124	0.122	0.12	0.120333	0.00233809
04:09:29	0.12	0.118	0.118	0.124	0.122	0.12	0.120333	0.00233809
04:19:29	0.12	0.118	0.118	0.124	0.122	0.121	0.1205	0.00234521
04:29:29	0.12	0.118	0.118	0.125	0.122	0.12	0.1205	0.00266458
04:39:29	0.12	0.118	0.118	0.124	0.122	0.12	0.120333	0.00233809
04:49:29	0.12	0.118	0.118	0.124	0.122	0.12	0.120333	0.00233809
04:59:29	0.12	0.118	0.118	0.124	0.122	0.121	0.1205	0.00234521
05:09:29	0.12	0.118	0.118	0.124	0.122	0.12	0.120333	0.00233809
05:19:29	0.12	0.118	0.118	0.124	0.122	0.12	0.120333	0.00233809
05:29:29	0.12	0.118	0.118	0.124	0.122	0.12	0.120333	0.00233809
05:39:29	0.12	0.118	0.119	0.124	0.122	0.12	0.1205	0.00216795
05:49:29	0.12	0.118	0.118	0.124	0.122	0.12	0.120333	0.00233809
05:59:29	0.12	0.118	0.118	0.124	0.121	0.12	0.120167	0.0022286
06:09:29	0.12	0.118	0.118	0.124	0.121	0.12	0.120167	0.0022286
06:19:29	0.12	0.118	0.118	0.124	0.121	0.12	0.120167	0.0022286
06:29:29	0.12	0.118	0.118	0.124	0.121	0.121	0.120333	0.00225093
06:39:29	0.12	0.117	0.118	0.124	0.121	0.12	0.12	0.00244949
06:49:29	0.12	0.118	0.118	0.124	0.121	0.12	0.120167	0.0022286
06:59:29	0.12	0.118	0.117	0.124	0.121	0.12	0.12	0.00244949
07:09:29	0.12	0.117	0.118	0.124	0.121	0.12	0.12	0.00244949
07:19:29	0.12	0.118	0.117	0.124	0.121	0.12	0.12	0.00244949
07:29:29	0.12	0.118	0.117	0.124	0.121	0.12	0.12	0.00244949
07:39:29	0.12	0.117	0.117	0.124	0.121	0.12	0.119833	0.00263944
07:49:29	0.12	0.118	0.117	0.124	0.121	0.12	0.12	0.00244949
07:59:29	0.12	0.118	0.117	0.124	0.121	0.12	0.12	0.00244949
08:09:29	0.12	0.118	0.117	0.124	0.121	0.12	0.12	0.00244949
08:19:29	0.12	0.118	0.117	0.124	0.121	0.12	0.12	0.00244949
08:29:29	0.12	0.118	0.117	0.124	0.121	0.12	0.12	0.00244949
08:39:29	0.119	0.117	0.117	0.124	0.121	0.12	0.119667	0.00265832
08:49:29	0.119	0.117	0.117	0.124	0.121	0.12	0.119667	0.00265832
08:59:29	0.12	0.117	0.117	0.124	0.121	0.12	0.119833	0.00263944
09:09:29	0.12	0.118	0.117	0.124	0.121	0.12	0.12	0.00244949
09:19:29	0.12	0.117	0.117	0.124	0.121	0.12	0.119833	0.00263944
09:29:29	0.119	0.117	0.117	0.124	0.121	0.12	0.119667	0.00265832
09:39:29	0.119	0.117	0.117	0.124	0.121	0.12	0.119667	0.00265832
09:49:29	0.119	0.117	0.117	0.124	0.121	0.12	0.119667	0.00265832
09:59:29	0.12	0.117	0.117	0.124	0.121	0.12	0.119833	0.00263944
10:09:29	0.119	0.117	0.117	0.124	0.121	0.12	0.119667	0.00265832
10:19:29	0.119	0.117	0.117	0.124	0.121	0.12	0.119667	0.00265832
10:29:29	0.119	0.117	0.117	0.124	0.121	0.12	0.119667	0.00265832
10:39:29	0.119	0.117	0.117	0.124	0.121	0.119	0.1195	0.00266458
10:49:29	0.119	0.117	0.117	0.124	0.121	0.12	0.119667	0.00265832
10:59:29	0.119	0.117	0.117	0.123	0.121	0.12	0.1195	0.00234521
11:09:29	0.119	0.117	0.117	0.124	0.121	0.12	0.119667	0.00265832
11:19:29	0.119	0.117	0.117	0.123	0.121	0.12	0.1195	0.00234521
11:29:29	0.119	0.117	0.117	0.123	0.121	0.12	0.1195	0.00234521
11:39:29	0.119	0.117	0.117	0.123	0.121	0.12	0.1195	0.00234521
11:49:29	0.119	0.117	0.117	0.123	0.121	0.121	0.119667	0.00242212
11:59:29	0.119	0.117	0.117	0.123	0.121	0.12	0.1195	0.00234521
12:09:29	0.119	0.117	0.117	0.123	0.121	0.119	0.119333	0.00233809
12:19:29	0.119	0.117	0.117	0.123	0.121	0.12	0.1195	0.00234521
12:29:29	0.119	0.117	0.117	0.123	0.121	0.119	0.119333	0.00233809
12:39:29	0.119	0.117	0.117	0.123	0.121	0.119	0.119333	0.00233809
12:49:29	0.119	0.117	0.117	0.123	0.12	0.119	0.119167	0.0022286
12:59:29	0.119	0.117	0.117	0.123	0.121	0.119	0.119333	0.00233809
13:09:29	0.119	0.117	0.117	0.123	0.12	0.119	0.119167	0.0022286
13:19:29	0.119	0.117	0.117	0.123	0.121	0.119	0.119333	0.00233809
13:29:29	0.119	0.117	0.117	0.123	0.121	0.119	0.119333	0.00233809
13:39:29	0.119	0.117	0.117	0.123	0.12	0.119	0.119167	0.0022286
13:49:29	0.119	0.117	0.117	0.123	0.121	0.119	0.119333	0.00233809
13:59:29	0.119	0.117	0.117	0.123	0.121	0.119	0.119333	0.00233809
14:09:29	0.119	0.117	0.118	0.123	0.121	0.119	0.1195	0.00216795
14:19:29	0.119	0.117	0.118	0.123	0.121	0.119	0.1195	0.00216795
14:29:29	0.119	0.117	0.118	0.123	0.12	0.119	0.119333	0.00206559
14:39:29	0.119	0.117	0.118	0.123	0.12	0.119	0.119333	0.00206559
14:49:29	0.119	0.117	0.118	0.123	0.12	0.119	0.119333	0.00206559
14:59:29	0.118	0.117	0.118	0.123	0.12	0.119	0.119167	0.00213698
15:09:29	0.119	0.117	0.119	0.123	0.121	0.119	0.119667	0.00206559
15:19:29	0.118	0.117	0.119	0.123	0.12	0.119	0.119333	0.00206559
15:29:29	0.118	0.117	0.119	0.123	0.12	0.119	0.119333	0.00206559
15:39:29	0.118	0.117	0.119	0.123	0.121	0.119	0.1195	0.00216795
15:49:29	0.119	0.117	0.12	0.123	0.12	0.119	0.119667	0.00196638
15:59:29	0.119	0.117	0.12	0.123	0.12	0.119	0.119667	0.00196638
16:09:29	0.118	0.117	0.12	0.123	0.12	0.119	0.1195	0.00207364
16:19:29	0.118	0.117	0.12	0.123	0.12	0.119	0.1195	0.00207364
16:29:29	0.118	0.117	0.12	0.123	0.12	0.119	0.1195	0.00207364
16:39:29	0.118	0.117	0.121	0.123	0.12	0.119	0.119667	0.00216025
16:49:29	0.118	0.117	0.121	0.123	0.12	0.119	0.119667	0.00216025
16:59:29	0.118	0.117	0.122	0.123	0.12	0.119	0.119833	0.00231661
17:09:29	0.118	0.117	0.121	0.123	0.12	0.119	0.119667	0.00216025
17:19:29	0.118	0.117	0.121	0.123	0.12	0.119	0.119667	0.00216025
17:29:29	0.118	0.117	0.122	0.123	0.12	0.119	0.119833	0.00231661
17:39:29	0.118	0.117	0.122	0.123	0.12	0.119	0.119833	0.00231661
17:49:29	0.118	0.117	0.122	0.123	0.12	0.119	0.119833	0.00231661
17:59:29	0.118	0.117	0.122	0.122	0.12	0.119	0.119667	0.00206559
18:09:29	0.118	0.117	0.122	0.123	0.12	0.119	0.119833	0.00231661
18:19:29	0.118	0.117	0.123	0.122	0.12	0.118	0.119667	0.00242212
18:29:29	0.118	0.117	0.123	0.123	0.12	0.119	0.12	0.00252982
18:39:29	0.118	0.117	0.123	0.122	0.12	0.119	0.119833	0.00231661
18:49:29	0.118	0.117	0.123	0.123	0.12	0.118	0.119833	0.00263944
18:59:29	0.118	0.117	0.123	0.123	0.12	0.118	0.119833	0.00263944
19:09:29	0.118	0.117	0.124	0.122	0.12	0.119	0.12	0.00260768
19:19:29	0.118	0.116	0.124	0.122	0.12	0.119	0.119833	0.00285774
19:29:29	0.118	0.117	0.124	0.123	0.12	0.119	0.120167	0.00278687
19:39:29	0.118	0.117	0.124	0.122	0.12	0.118	0.119833	0.00271416
19:49:29	0.118	0.116	0.124	0.122	0.12	0.118	0.119667	0.00294392
19:59:29	0.118	0.116	0.124	0.122	0.12	0.118	0.119667	0.00294392
20:09:29	0.118	0.117	0.124	0.122	0.12	0.118	0.119833	0.00271416
20:19:29	0.118	0.116	0.125	0.122	0.12	0.118	0.119833	0.00325064
20:29:29	0.118	0.116	0.125	0.122	0.12	0.118	0.119833	0.00325064
20:39:29	0.118	0.117	0.125	0.122	0.12	0.118	0.12	0.00303315
20:49:29	0.118	0.116	0.125	0.122	0.12	0.118	0.119833	0.00325064
20:59:29	0.118	0.116	0.125	0.122	0.12	0.118	0.119833	0.00325064
21:09:29	0.118	0.116	0.125	0.122	0.12	0.118	0.119833	0.00325064
21:19:29	0.118	0.116	0.125	0.122	0.12	0.118	0.119833	0.00325064
21:29:29	0.118	0.116	0.125	0.122	0.12	0.118	0.119833	0.00325064
21:39:29	0.118	0.116	0.125	0.122	0.12	0.118	0.119833	0.00325064
21:49:29	0.117	0.116	0.126	0.122	0.12	0.118	0.119833	0.00371035
21:59:29	0.118	0.116	0.126	0.122	0.119	0.118	0.119833	0.00360093
22:09:29	0.117	0.116	0.126	0.122	0.119	0.118	0.119667	0.0037238
22:19:29	0.117	0.116	0.126	0.122	0.12	0.118	0.119833	0.00371035
22:29:29	0.117	0.116	0.126	0.122	0.119	0.118	0.119667	0.0037238
22:39:29	0.117	0.116	0.126	0.122	0.12	0.118	0.119833	0.00371035
22:49:29	0.117	0.116	0.126	0.122	0.119	0.118	0.119667	0.0037238
22:59:29	0.117	0.116	0.126	0.122	0.119	0.118	0.119667	0.0037238
23:09:29	0.118	0.116	0.126	0.122	0.12	0.118	0.12	0.00357771
23:19:29	0.117	0.116	0.126	0.122	0.119	0.118	0.119667	0.0037238
23:29:29	0.117	0.116	0.126	0.122	0.12	0.118	0.119833	0.00371035
23:39:29	0.117	0.116	0.126	0.122	0.119	0.118	0.119667	0.0037238
23:49:29	0.117	0.116	0.126	0.122	0.119	0.118	0.119667	0.0037238
23:59:29	0.117	0.116	0.126	0.122	0.119	0.118	0.119667	0.0037238
1 day, 0:09:29	0.117	0.116	0.126	0.122	0.119	0.118	0.119667	0.0037238
Kinetic read	H1	H2	H3	H4	H5	H6	mean Pkng- TC0.05	sd
00:09:29	0.122	0.122	0.121	0.12	0.121	0.129	0.1225	0.00327109
00:19:29	0.121	0.122	0.121	0.12	0.12	0.125	0.1215	0.00187083
00:29:29	0.121	0.119	0.12	0.119	0.12	0.121	0.12	0.000894427
00:39:29	0.121	0.119	0.119	0.118	0.12	0.12	0.1195	0.00104881
00:49:29	0.121	0.119	0.119	0.118	0.12	0.12	0.1195	0.00104881
00:59:29	0.121	0.119	0.119	0.118	0.12	0.12	0.1195	0.00104881
01:09:29	0.121	0.119	0.119	0.119	0.119	0.12	0.1195	0.00083666
01:19:29	0.121	0.119	0.119	0.118	0.119	0.12	0.119333	0.0010328
01:29:29	0.121	0.119	0.119	0.118	0.119	0.12	0.119333	0.0010328
01:39:29	0.12	0.119	0.119	0.118	0.119	0.12	0.119167	0.000752773
01:49:29	0.12	0.119	0.119	0.118	0.119	0.12	0.119167	0.000752773
01:59:29	0.12	0.119	0.119	0.118	0.119	0.12	0.119167	0.000752773
02:09:29	0.12	0.119	0.119	0.118	0.119	0.12	0.119167	0.000752773
02:19:29	0.12	0.119	0.119	0.118	0.119	0.12	0.119167	0.000752773
02:29:29	0.12	0.119	0.119	0.118	0.119	0.119	0.119	0.000632456
02:39:29	0.12	0.119	0.119	0.117	0.119	0.119	0.118833	0.000983192
02:49:29	0.12	0.119	0.119	0.117	0.119	0.12	0.119	0.00109545
02:59:29	0.12	0.118	0.119	0.117	0.119	0.122	0.119167	0.0017224
03:09:29	0.12	0.118	0.118	0.117	0.119	0.119	0.1185	0.00104881
03:19:29	0.12	0.118	0.119	0.117	0.119	0.119	0.118667	0.0010328
03:29:29	0.12	0.118	0.119	0.117	0.119	0.119	0.118667	0.0010328
03:39:29	0.12	0.118	0.119	0.117	0.119	0.119	0.118667	0.0010328
03:49:29	0.12	0.118	0.118	0.117	0.119	0.119	0.1185	0.00104881
03:59:29	0.12	0.118	0.119	0.117	0.119	0.119	0.118667	0.0010328
04:09:29	0.12	0.118	0.118	0.117	0.118	0.119	0.118333	0.0010328
04:19:29	0.12	0.118	0.118	0.117	0.118	0.119	0.118333	0.0010328
04:29:29	0.12	0.118	0.118	0.117	0.118	0.119	0.118333	0.0010328
04:39:29	0.12	0.118	0.118	0.117	0.118	0.119	0.118333	0.0010328
04:49:29	0.12	0.118	0.118	0.117	0.118	0.119	0.118333	0.0010328
04:59:29	0.12	0.118	0.118	0.117	0.118	0.119	0.118333	0.0010328
05:09:29	0.119	0.118	0.118	0.117	0.118	0.119	0.118167	0.000752773
05:19:29	0.119	0.118	0.118	0.117	0.118	0.119	0.118167	0.000752773
05:29:29	0.12	0.118	0.118	0.117	0.118	0.119	0.118333	0.0010328
05:39:29	0.119	0.118	0.118	0.117	0.118	0.119	0.118167	0.000752773
05:49:29	0.119	0.118	0.118	0.117	0.118	0.119	0.118167	0.000752773
05:59:29	0.12	0.118	0.118	0.117	0.118	0.119	0.118333	0.0010328
06:09:29	0.119	0.118	0.118	0.117	0.118	0.119	0.118167	0.000752773
06:19:29	0.119	0.118	0.118	0.117	0.118	0.119	0.118167	0.000752773
06:29:29	0.119	0.118	0.118	0.117	0.118	0.119	0.118167	0.000752773
06:39:29	0.119	0.118	0.118	0.117	0.118	0.119	0.118167	0.000752773
06:49:29	0.119	0.118	0.118	0.117	0.118	0.119	0.118167	0.000752773
06:59:29	0.119	0.118	0.118	0.117	0.118	0.119	0.118167	0.000752773
07:09:29	0.119	0.118	0.118	0.117	0.118	0.119	0.118167	0.000752773
07:19:29	0.119	0.118	0.118	0.117	0.118	0.118	0.118	0.000632456
07:29:29	0.119	0.117	0.118	0.117	0.118	0.118	0.117833	0.000752773
07:39:29	0.119	0.117	0.118	0.117	0.118	0.118	0.117833	0.000752773
07:49:29	0.119	0.117	0.118	0.117	0.118	0.118	0.117833	0.000752773
07:59:29	0.119	0.118	0.118	0.117	0.118	0.118	0.118	0.000632456
08:09:29	0.119	0.117	0.118	0.117	0.118	0.118	0.117833	0.000752773
08:19:29	0.118	0.117	0.118	0.116	0.118	0.118	0.1175	0.00083666
08:29:29	0.119	0.117	0.118	0.116	0.118	0.118	0.117667	0.0010328
08:39:29	0.119	0.117	0.118	0.116	0.118	0.118	0.117667	0.0010328
08:49:29	0.119	0.118	0.117	0.116	0.118	0.118	0.117667	0.0010328
08:59:29	0.119	0.117	0.118	0.116	0.118	0.118	0.117667	0.0010328
09:09:29	0.119	0.117	0.118	0.116	0.118	0.118	0.117667	0.0010328
09:19:29	0.119	0.117	0.118	0.116	0.118	0.118	0.117667	0.0010328
09:29:29	0.118	0.117	0.117	0.116	0.118	0.118	0.117333	0.000816497
09:39:29	0.119	0.117	0.118	0.121	0.118	0.118	0.1185	0.0013784
09:49:29	0.119	0.117	0.118	0.116	0.118	0.118	0.117667	0.0010328
09:59:29	0.118	0.117	0.117	0.116	0.118	0.118	0.117333	0.000816497
10:09:29	0.118	0.117	0.117	0.122	0.118	0.118	0.118333	0.0018619
10:19:29	0.118	0.117	0.117	0.116	0.117	0.118	0.117167	0.000752773
10:29:29	0.118	0.117	0.117	0.116	0.117	0.118	0.117167	0.000752773
10:39:29	0.118	0.117	0.117	0.116	0.117	0.118	0.117167	0.000752773
10:49:29	0.118	0.117	0.117	0.116	0.117	0.118	0.117167	0.000752773
10:59:29	0.118	0.117	0.117	0.116	0.117	0.118	0.117167	0.000752773
11:09:29	0.118	0.117	0.117	0.116	0.117	0.118	0.117167	0.000752773
11:19:29	0.118	0.117	0.117	0.116	0.117	0.118	0.117167	0.000752773
11:29:29	0.118	0.117	0.117	0.116	0.117	0.118	0.117167	0.000752773
11:39:29	0.118	0.117	0.117	0.116	0.117	0.118	0.117167	0.000752773
11:49:29	0.118	0.117	0.117	0.116	0.117	0.118	0.117167	0.000752773
11:59:29	0.118	0.117	0.117	0.116	0.117	0.118	0.117167	0.000752773
12:09:29	0.118	0.117	0.117	0.121	0.117	0.118	0.118	0.00154919
12:19:29	0.118	0.117	0.117	0.116	0.117	0.118	0.117167	0.000752773
12:29:29	0.118	0.117	0.117	0.116	0.117	0.118	0.117167	0.000752773
12:39:29	0.118	0.117	0.117	0.116	0.117	0.118	0.117167	0.000752773
12:49:29	0.118	0.117	0.117	0.116	0.117	0.117	0.117	0.000632456
12:59:29	0.118	0.117	0.117	0.116	0.117	0.118	0.117167	0.000752773
13:09:29	0.118	0.117	0.117	0.116	0.117	0.118	0.117167	0.000752773
13:19:29	0.118	0.117	0.117	0.116	0.117	0.118	0.117167	0.000752773
13:29:29	0.118	0.117	0.117	0.116	0.117	0.117	0.117	0.000632456
13:39:29	0.118	0.117	0.117	0.116	0.117	0.117	0.117	0.000632456
13:49:29	0.118	0.117	0.117	0.116	0.117	0.118	0.117167	0.000752773
13:59:29	0.118	0.117	0.117	0.116	0.117	0.117	0.117	0.000632456
14:09:29	0.118	0.117	0.117	0.116	0.117	0.117	0.117	0.000632456
14:19:29	0.118	0.117	0.117	0.116	0.117	0.117	0.117	0.000632456
14:29:29	0.118	0.117	0.117	0.116	0.117	0.117	0.117	0.000632456
14:39:29	0.118	0.117	0.117	0.116	0.117	0.117	0.117	0.000632456
14:49:29	0.118	0.116	0.117	0.116	0.117	0.117	0.116833	0.000752773
14:59:29	0.118	0.117	0.117	0.116	0.117	0.117	0.117	0.000632456
15:09:29	0.118	0.117	0.117	0.121	0.117	0.117	0.117833	0.00160208
15:19:29	0.118	0.116	0.117	0.119	0.117	0.117	0.117333	0.0010328
15:29:29	0.118	0.117	0.117	0.115	0.117	0.117	0.116833	0.000983192
15:39:29	0.118	0.117	0.117	0.115	0.117	0.117	0.116833	0.000983192
15:49:29	0.118	0.117	0.117	0.116	0.117	0.117	0.117	0.000632456
15:59:29	0.118	0.116	0.117	0.116	0.117	0.117	0.116833	0.000752773
16:09:29	0.118	0.117	0.117	0.116	0.117	0.117	0.117	0.000632456
16:19:29	0.117	0.116	0.117	0.115	0.117	0.117	0.1165	0.00083666
16:29:29	0.117	0.116	0.116	0.115	0.117	0.117	0.116333	0.000816497
16:39:29	0.118	0.116	0.117	0.116	0.118	0.117	0.117	0.000894427
16:49:29	0.118	0.116	0.116	0.116	0.117	0.117	0.116667	0.000816497
16:59:29	0.117	0.117	0.117	0.116	0.117	0.117	0.116833	0.000408248
17:09:29	0.117	0.116	0.116	0.115	0.117	0.117	0.116333	0.000816497
17:19:29	0.117	0.116	0.116	0.115	0.116	0.117	0.116167	0.000752773
17:29:29	0.117	0.116	0.116	0.115	0.117	0.117	0.116333	0.000816497
17:39:29	0.117	0.116	0.116	0.115	0.117	0.117	0.116333	0.000816497
17:49:29	0.118	0.117	0.116	0.115	0.117	0.117	0.116667	0.0010328
17:59:29	0.117	0.116	0.116	0.115	0.117	0.117	0.116333	0.000816497
18:09:29	0.117	0.116	0.116	0.115	0.117	0.117	0.116333	0.000816497
18:19:29	0.117	0.116	0.116	0.115	0.117	0.117	0.116333	0.000816497
18:29:29	0.117	0.116	0.116	0.117	0.116	0.117	0.1165	0.000547723
18:39:29	0.117	0.116	0.116	0.115	0.116	0.117	0.116167	0.000752773
18:49:29	0.117	0.116	0.116	0.115	0.116	0.117	0.116167	0.000752773
18:59:29	0.117	0.116	0.116	0.115	0.116	0.117	0.116167	0.000752773
19:09:29	0.117	0.116	0.116	0.115	0.117	0.117	0.116333	0.000816497
19:19:29	0.117	0.116	0.116	0.119	0.116	0.117	0.116833	0.00116905
19:29:29	0.117	0.116	0.116	0.123	0.117	0.117	0.117667	0.00265832
19:39:29	0.117	0.116	0.116	0.115	0.116	0.117	0.116167	0.000752773
19:49:29	0.117	0.116	0.116	0.116	0.116	0.117	0.116333	0.000516398
19:59:29	0.117	0.116	0.116	0.115	0.116	0.117	0.116167	0.000752773
20:09:29	0.117	0.116	0.116	0.115	0.117	0.117	0.116333	0.000816497
20:19:29	0.117	0.116	0.116	0.115	0.116	0.117	0.116167	0.000752773
20:29:29	0.117	0.116	0.116	0.115	0.116	0.117	0.116167	0.000752773
20:39:29	0.117	0.116	0.116	0.115	0.116	0.117	0.116167	0.000752773
20:49:29	0.117	0.116	0.116	0.115	0.116	0.117	0.116167	0.000752773
20:59:29	0.117	0.116	0.116	0.115	0.116	0.117	0.116167	0.000752773
21:09:29	0.117	0.116	0.116	0.115	0.116	0.117	0.116167	0.000752773
21:19:29	0.117	0.116	0.116	0.115	0.116	0.117	0.116167	0.000752773
21:29:29	0.117	0.116	0.116	0.115	0.116	0.117	0.116167	0.000752773
21:39:29	0.117	0.116	0.116	0.118	0.116	0.117	0.116667	0.000816497
21:49:29	0.117	0.116	0.116	0.115	0.116	0.117	0.116167	0.000752773
21:59:29	0.117	0.116	0.116	0.115	0.116	0.117	0.116167	0.000752773
22:09:29	0.117	0.116	0.116	0.115	0.116	0.117	0.116167	0.000752773
22:19:29	0.117	0.116	0.116	0.115	0.116	0.117	0.116167	0.000752773
22:29:29	0.117	0.116	0.116	0.116	0.116	0.116	0.116167	0.000408248
22:39:29	0.117	0.116	0.116	0.115	0.116	0.117	0.116167	0.000752773
22:49:29	0.117	0.116	0.116	0.115	0.116	0.116	0.116	0.000632456
22:59:29	0.117	0.116	0.116	0.115	0.116	0.116	0.116	0.000632456
23:09:29	0.117	0.116	0.116	0.115	0.116	0.116	0.116	0.000632456
23:19:29	0.116	0.116	0.116	0.115	0.116	0.116	0.115833	0.000408248
23:29:29	0.117	0.116	0.116	0.115	0.116	0.116	0.116	0.000632456
23:39:29	0.116	0.116	0.116	0.114	0.116	0.116	0.115667	0.000816497
23:49:29	0.117	0.116	0.115	0.114	0.116	0.116	0.115667	0.0010328
23:59:29	0.116	0.115	0.116	0.114	0.116	0.116	0.1155	0.00083666
1 day, 0:09:29	0.116	0.115	0.116	0.115	0.116	0.116	0.115667	0.000516398
Kinetic read	A7	A8	A9	A10	A11	A12	mean PknG- TC0.1	sd
00:09:29	0.12	0.122	0.122	0.121	0.121	0.129	0.1225	0.00327109
00:19:29	0.12	0.121	0.122	0.12	0.121	0.126	0.121667	0.00225093
00:29:29	0.118	0.119	0.119	0.119	0.119	0.122	0.119333	0.00136626
00:39:29	0.118	0.119	0.119	0.119	0.119	0.122	0.119333	0.00136626
00:49:29	0.118	0.119	0.119	0.119	0.119	0.122	0.119333	0.00136626
00:59:29	0.118	0.119	0.119	0.119	0.119	0.122	0.119333	0.00136626
01:09:29	0.118	0.118	0.119	0.119	0.119	0.122	0.119167	0.00147196
01:19:29	0.118	0.118	0.119	0.119	0.119	0.121	0.119	0.00109545
01:29:29	0.117	0.118	0.118	0.119	0.118	0.122	0.118667	0.00175119
01:39:29	0.118	0.118	0.118	0.119	0.118	0.122	0.118833	0.00160208
01:49:29	0.117	0.118	0.118	0.119	0.118	0.122	0.118667	0.00175119
01:59:29	0.118	0.118	0.119	0.119	0.118	0.122	0.119	0.00154919
02:09:29	0.117	0.118	0.118	0.119	0.118	0.122	0.118667	0.00175119
02:19:29	0.118	0.118	0.118	0.119	0.118	0.122	0.118833	0.00160208
02:29:29	0.117	0.118	0.118	0.119	0.118	0.121	0.1185	0.0013784
02:39:29	0.117	0.118	0.118	0.119	0.118	0.121	0.1185	0.0013784
02:49:29	0.117	0.118	0.118	0.119	0.118	0.121	0.1185	0.0013784
02:59:29	0.117	0.118	0.118	0.119	0.118	0.121	0.1185	0.0013784
03:09:29	0.117	0.118	0.118	0.118	0.118	0.121	0.118333	0.00136626
03:19:29	0.118	0.118	0.118	0.119	0.118	0.121	0.118667	0.00121106
03:29:29	0.117	0.118	0.118	0.118	0.118	0.121	0.118333	0.00136626
03:39:29	0.117	0.118	0.118	0.118	0.118	0.121	0.118333	0.00136626
03:49:29	0.117	0.118	0.118	0.118	0.118	0.121	0.118333	0.00136626
03:59:29	0.117	0.118	0.118	0.118	0.118	0.121	0.118333	0.00136626
04:09:29	0.117	0.117	0.118	0.118	0.118	0.121	0.118167	0.00147196
04:19:29	0.117	0.117	0.118	0.118	0.118	0.121	0.118167	0.00147196
04:29:29	0.117	0.117	0.118	0.118	0.118	0.121	0.118167	0.00147196
04:39:29	0.117	0.117	0.118	0.118	0.118	0.121	0.118167	0.00147196
04:49:29	0.117	0.117	0.118	0.118	0.118	0.121	0.118167	0.00147196
04:59:29	0.117	0.117	0.118	0.118	0.118	0.121	0.118167	0.00147196
05:09:29	0.117	0.117	0.118	0.118	0.118	0.121	0.118167	0.00147196
05:19:29	0.117	0.117	0.118	0.118	0.118	0.121	0.118167	0.00147196
05:29:29	0.117	0.117	0.118	0.118	0.118	0.121	0.118167	0.00147196
05:39:29	0.117	0.117	0.118	0.118	0.118	0.121	0.118167	0.00147196
05:49:29	0.117	0.117	0.118	0.118	0.118	0.121	0.118167	0.00147196
05:59:29	0.117	0.117	0.118	0.118	0.118	0.121	0.118167	0.00147196
06:09:29	0.117	0.117	0.117	0.118	0.118	0.121	0.118	0.00154919
06:19:29	0.117	0.117	0.118	0.118	0.118	0.121	0.118167	0.00147196
06:29:29	0.117	0.117	0.118	0.118	0.117	0.121	0.118	0.00154919
06:39:29	0.117	0.117	0.117	0.118	0.117	0.121	0.117833	0.00160208
06:49:29	0.117	0.117	0.118	0.118	0.118	0.12	0.118	0.00109545
06:59:29	0.117	0.117	0.117	0.118	0.117	0.121	0.117833	0.00160208
07:09:29	0.117	0.117	0.117	0.118	0.117	0.121	0.117833	0.00160208
07:19:29	0.116	0.117	0.117	0.118	0.118	0.121	0.117833	0.0017224
07:29:29	0.117	0.117	0.117	0.118	0.117	0.121	0.117833	0.00160208
07:39:29	0.117	0.117	0.117	0.117	0.117	0.12	0.1175	0.00122474
07:49:29	0.116	0.117	0.117	0.117	0.117	0.12	0.117333	0.00136626
07:59:29	0.117	0.117	0.117	0.118	0.117	0.12	0.117667	0.00121106
08:09:29	0.116	0.117	0.117	0.117	0.117	0.12	0.117333	0.00136626
08:19:29	0.116	0.117	0.117	0.118	0.117	0.12	0.1175	0.0013784
08:29:29	0.116	0.117	0.117	0.117	0.117	0.121	0.1175	0.00176068
08:39:29	0.116	0.117	0.117	0.117	0.117	0.12	0.117333	0.00136626
08:49:29	0.116	0.116	0.117	0.117	0.117	0.12	0.117167	0.00147196
08:59:29	0.116	0.117	0.117	0.117	0.117	0.12	0.117333	0.00136626
09:09:29	0.116	0.117	0.117	0.118	0.117	0.12	0.1175	0.0013784
09:19:29	0.116	0.116	0.117	0.117	0.117	0.12	0.117167	0.00147196
09:29:29	0.116	0.116	0.117	0.117	0.117	0.12	0.117167	0.00147196
09:39:29	0.116	0.117	0.117	0.117	0.117	0.12	0.117333	0.00136626
09:49:29	0.116	0.117	0.117	0.117	0.117	0.121	0.1175	0.00176068
09:59:29	0.116	0.116	0.117	0.117	0.117	0.12	0.117167	0.00147196
10:09:29	0.116	0.116	0.117	0.117	0.117	0.12	0.117167	0.00147196
10:19:29	0.116	0.116	0.117	0.117	0.117	0.12	0.117167	0.00147196
10:29:29	0.116	0.116	0.117	0.117	0.117	0.12	0.117167	0.00147196
10:39:29	0.116	0.116	0.117	0.117	0.117	0.12	0.117167	0.00147196
10:49:29	0.116	0.116	0.117	0.117	0.117	0.12	0.117167	0.00147196
10:59:29	0.116	0.116	0.117	0.117	0.117	0.12	0.117167	0.00147196
11:09:29	0.116	0.116	0.117	0.117	0.117	0.12	0.117167	0.00147196
11:19:29	0.116	0.116	0.117	0.117	0.117	0.12	0.117167	0.00147196
11:29:29	0.116	0.116	0.117	0.117	0.117	0.12	0.117167	0.00147196
11:39:29	0.116	0.116	0.117	0.117	0.117	0.12	0.117167	0.00147196
11:49:29	0.116	0.116	0.117	0.117	0.117	0.12	0.117167	0.00147196
11:59:29	0.116	0.116	0.117	0.117	0.117	0.12	0.117167	0.00147196
12:09:29	0.116	0.116	0.117	0.117	0.117	0.12	0.117167	0.00147196
12:19:29	0.116	0.116	0.117	0.117	0.117	0.12	0.117167	0.00147196
12:29:29	0.116	0.116	0.117	0.117	0.117	0.12	0.117167	0.00147196
12:39:29	0.116	0.116	0.117	0.117	0.117	0.12	0.117167	0.00147196
12:49:29	0.115	0.116	0.116	0.117	0.117	0.12	0.116833	0.0017224
12:59:29	0.116	0.116	0.117	0.117	0.117	0.12	0.117167	0.00147196
13:09:29	0.116	0.116	0.117	0.117	0.117	0.119	0.117	0.00109545
13:19:29	0.116	0.116	0.116	0.117	0.117	0.12	0.117	0.00154919
13:29:29	0.116	0.116	0.117	0.117	0.117	0.12	0.117167	0.00147196
13:39:29	0.116	0.116	0.117	0.117	0.117	0.119	0.117	0.00109545
13:49:29	0.116	0.116	0.116	0.117	0.117	0.12	0.117	0.00154919
13:59:29	0.115	0.116	0.117	0.117	0.116	0.119	0.116667	0.00136626
14:09:29	0.115	0.116	0.116	0.117	0.117	0.12	0.116833	0.0017224
14:19:29	0.116	0.116	0.116	0.117	0.117	0.119	0.116833	0.00116905
14:29:29	0.116	0.116	0.116	0.117	0.117	0.119	0.116833	0.00116905
14:39:29	0.115	0.116	0.116	0.117	0.116	0.119	0.1165	0.0013784
14:49:29	0.115	0.116	0.116	0.117	0.116	0.119	0.1165	0.0013784
14:59:29	0.115	0.115	0.116	0.117	0.116	0.119	0.116333	0.00150555
15:09:29	0.115	0.115	0.116	0.117	0.116	0.119	0.116333	0.00150555
15:19:29	0.115	0.116	0.116	0.117	0.116	0.119	0.1165	0.0013784
15:29:29	0.115	0.116	0.116	0.117	0.116	0.119	0.1165	0.0013784
15:39:29	0.115	0.116	0.116	0.117	0.116	0.119	0.1165	0.0013784
15:49:29	0.115	0.116	0.116	0.117	0.116	0.119	0.1165	0.0013784
15:59:29	0.115	0.116	0.116	0.117	0.116	0.119	0.1165	0.0013784
16:09:29	0.115	0.116	0.116	0.117	0.116	0.119	0.1165	0.0013784
16:19:29	0.115	0.115	0.116	0.117	0.116	0.119	0.116333	0.00150555
16:29:29	0.115	0.115	0.116	0.116	0.116	0.119	0.116167	0.00147196
16:39:29	0.115	0.115	0.116	0.117	0.116	0.119	0.116333	0.00150555
16:49:29	0.115	0.115	0.116	0.116	0.116	0.119	0.116167	0.00147196
16:59:29	0.115	0.116	0.116	0.116	0.116	0.119	0.116333	0.00136626
17:09:29	0.115	0.115	0.116	0.116	0.116	0.119	0.116167	0.00147196
17:19:29	0.115	0.115	0.116	0.116	0.116	0.119	0.116167	0.00147196
17:29:29	0.115	0.115	0.116	0.116	0.116	0.119	0.116167	0.00147196
17:39:29	0.115	0.115	0.116	0.116	0.116	0.119	0.116167	0.00147196
17:49:29	0.115	0.115	0.116	0.116	0.116	0.119	0.116167	0.00147196
17:59:29	0.115	0.115	0.116	0.116	0.116	0.119	0.116167	0.00147196
18:09:29	0.115	0.115	0.116	0.116	0.116	0.119	0.116167	0.00147196
18:19:29	0.115	0.115	0.116	0.116	0.116	0.119	0.116167	0.00147196
18:29:29	0.115	0.115	0.116	0.116	0.116	0.119	0.116167	0.00147196
18:39:29	0.115	0.115	0.116	0.116	0.116	0.119	0.116167	0.00147196
18:49:29	0.115	0.115	0.116	0.116	0.116	0.118	0.116	0.00109545
18:59:29	0.115	0.115	0.116	0.116	0.116	0.119	0.116167	0.00147196
19:09:29	0.115	0.115	0.116	0.116	0.116	0.119	0.116167	0.00147196
19:19:29	0.115	0.115	0.116	0.116	0.116	0.118	0.116	0.00109545
19:29:29	0.115	0.115	0.116	0.116	0.116	0.118	0.116	0.00109545
19:39:29	0.115	0.115	0.116	0.116	0.116	0.118	0.116	0.00109545
19:49:29	0.115	0.115	0.116	0.116	0.116	0.118	0.116	0.00109545
19:59:29	0.115	0.115	0.116	0.116	0.116	0.118	0.116	0.00109545
20:09:29	0.115	0.115	0.116	0.116	0.116	0.118	0.116	0.00109545
20:19:29	0.115	0.115	0.115	0.116	0.116	0.118	0.115833	0.00116905
20:29:29	0.115	0.115	0.116	0.116	0.116	0.118	0.116	0.00109545
20:39:29	0.115	0.115	0.116	0.116	0.116	0.118	0.116	0.00109545
20:49:29	0.115	0.115	0.115	0.116	0.116	0.118	0.115833	0.00116905
20:59:29	0.115	0.115	0.115	0.116	0.116	0.118	0.115833	0.00116905
21:09:29	0.115	0.115	0.116	0.116	0.116	0.118	0.116	0.00109545
21:19:29	0.115	0.115	0.115	0.116	0.116	0.118	0.115833	0.00116905
21:29:29	0.114	0.115	0.115	0.116	0.116	0.118	0.115667	0.00136626
21:39:29	0.115	0.115	0.115	0.116	0.116	0.118	0.115833	0.00116905
21:49:29	0.115	0.115	0.115	0.116	0.115	0.118	0.115667	0.00121106
21:59:29	0.115	0.115	0.115	0.116	0.116	0.118	0.115833	0.00116905
22:09:29	0.114	0.115	0.115	0.116	0.115	0.118	0.1155	0.0013784
22:19:29	0.114	0.115	0.115	0.116	0.115	0.118	0.1155	0.0013784
22:29:29	0.114	0.115	0.115	0.116	0.116	0.118	0.115667	0.00136626
22:39:29	0.114	0.115	0.115	0.115	0.115	0.118	0.115333	0.00136626
22:49:29	0.114	0.115	0.115	0.116	0.115	0.118	0.1155	0.0013784
22:59:29	0.114	0.115	0.115	0.116	0.115	0.118	0.1155	0.0013784
23:09:29	0.114	0.115	0.115	0.116	0.115	0.118	0.1155	0.0013784
23:19:29	0.114	0.115	0.115	0.116	0.115	0.118	0.1155	0.0013784
23:29:29	0.114	0.115	0.115	0.116	0.116	0.118	0.115667	0.00136626
23:39:29	0.114	0.114	0.115	0.116	0.115	0.118	0.115333	0.00150555
23:49:29	0.114	0.114	0.115	0.115	0.115	0.118	0.115167	0.00147196
23:59:29	0.114	0.114	0.115	0.116	0.115	0.118	0.115333	0.00150555
1 day, 0:09:29	0.114	0.114	0.115	0.116	0.115	0.118	0.115333	0.00150555
Kinetic read	B7	B8	B9	B10	B11	B12	mean PknG-; RmlAi TC0	sd
00:09:29	0.137	0.153	0.145	0.14	0.135	0.137	0.141167	0.00676511
00:19:29	0.136	0.151	0.146	0.138	0.136	0.138	0.140833	0.00621021
00:29:29	0.138	0.147	0.143	0.138	0.138	0.14	0.140667	0.0036697
00:39:29	0.139	0.15	0.146	0.139	0.139	0.142	0.1425	0.00459347
00:49:29	0.14	0.15	0.146	0.14	0.139	0.143	0.143	0.00428952
00:59:29	0.141	0.152	0.147	0.141	0.141	0.144	0.144333	0.0044572
01:09:29	0.142	0.153	0.148	0.142	0.142	0.144	0.145167	0.00449073
01:19:29	0.143	0.156	0.15	0.143	0.144	0.146	0.147	0.00513809
01:29:29	0.144	0.156	0.151	0.144	0.144	0.147	0.147667	0.00492612
01:39:29	0.145	0.156	0.152	0.145	0.146	0.148	0.148667	0.0044572
01:49:29	0.146	0.158	0.154	0.147	0.147	0.149	0.150167	0.00479236
01:59:29	0.148	0.159	0.155	0.148	0.149	0.15	0.1515	0.00450555
02:09:29	0.149	0.16	0.156	0.149	0.149	0.151	0.152333	0.00463321
02:19:29	0.149	0.162	0.157	0.15	0.15	0.152	0.153333	0.0051251
02:29:29	0.151	0.162	0.158	0.151	0.151	0.153	0.154333	0.00463321
02:39:29	0.152	0.163	0.16	0.153	0.152	0.155	0.155833	0.00462241
02:49:29	0.154	0.164	0.161	0.154	0.153	0.155	0.156833	0.00453505
02:59:29	0.156	0.166	0.163	0.156	0.155	0.158	0.159	0.00447214
03:09:29	0.157	0.168	0.164	0.158	0.157	0.159	0.1605	0.00450555
03:19:29	0.159	0.17	0.166	0.161	0.159	0.164	0.163167	0.00435507
03:29:29	0.161	0.172	0.169	0.163	0.161	0.163	0.164833	0.00457894
03:39:29	0.163	0.174	0.17	0.172	0.162	0.165	0.167667	0.00500666
03:49:29	0.168	0.177	0.172	0.165	0.165	0.168	0.169167	0.00462241
03:59:29	0.168	0.179	0.174	0.167	0.167	0.171	0.171	0.00477493
04:09:29	0.171	0.182	0.175	0.168	0.169	0.174	0.173167	0.00511534
04:19:29	0.172	0.183	0.176	0.17	0.171	0.175	0.1745	0.00476445
04:29:29	0.173	0.185	0.177	0.171	0.172	0.177	0.175833	0.00515429
04:39:29	0.175	0.186	0.178	0.172	0.173	0.177	0.176833	0.00503653
04:49:29	0.176	0.188	0.18	0.174	0.174	0.18	0.178667	0.00531664
04:59:29	0.178	0.189	0.182	0.175	0.176	0.18	0.18	0.00509902
05:09:29	0.178	0.191	0.183	0.178	0.177	0.181	0.181333	0.00524087
05:19:29	0.179	0.191	0.185	0.177	0.179	0.182	0.182167	0.00515429
05:29:29	0.181	0.192	0.186	0.179	0.18	0.183	0.1835	0.00484768
05:39:29	0.183	0.194	0.189	0.181	0.182	0.185	0.185667	0.00496655
05:49:29	0.184	0.196	0.192	0.184	0.184	0.188	0.188	0.00505964
05:59:29	0.185	0.197	0.194	0.187	0.185	0.189	0.1895	0.00496991
06:09:29	0.189	0.199	0.197	0.19	0.187	0.191	0.192167	0.00475044
06:19:29	0.19	0.201	0.199	0.193	0.189	0.194	0.194333	0.00480278
06:29:29	0.193	0.204	0.203	0.197	0.193	0.198	0.198	0.00473286
06:39:29	0.196	0.207	0.207	0.201	0.201	0.2	0.202	0.00428952
06:49:29	0.198	0.212	0.211	0.203	0.199	0.203	0.204333	0.00592171
06:59:29	0.202	0.215	0.214	0.206	0.203	0.207	0.207833	0.00549242
07:09:29	0.206	0.218	0.217	0.208	0.207	0.211	0.211167	0.00519294
07:19:29	0.209	0.22	0.219	0.211	0.208	0.212	0.213167	0.00511534
07:29:29	0.21	0.222	0.222	0.214	0.212	0.215	0.215833	0.00507609
07:39:29	0.215	0.226	0.224	0.217	0.215	0.218	0.219167	0.00470815
07:49:29	0.218	0.229	0.228	0.22	0.219	0.221	0.2225	0.00476445
07:59:29	0.22	0.231	0.23	0.223	0.221	0.224	0.224833	0.00462241
08:09:29	0.223	0.234	0.232	0.227	0.223	0.226	0.2275	0.00459347
08:19:29	0.226	0.237	0.236	0.23	0.226	0.229	0.230667	0.00480278
08:29:29	0.229	0.241	0.237	0.234	0.229	0.232	0.233667	0.00471876
08:39:29	0.234	0.244	0.241	0.237	0.233	0.239	0.238	0.00419524
08:49:29	0.236	0.247	0.245	0.241	0.236	0.237	0.240333	0.00480278
08:59:29	0.24	0.25	0.25	0.245	0.239	0.242	0.244333	0.00484424
09:09:29	0.244	0.254	0.256	0.249	0.242	0.247	0.248667	0.00550151
09:19:29	0.248	0.257	0.261	0.254	0.244	0.251	0.2525	0.0061563
09:29:29	0.252	0.27	0.264	0.258	0.248	0.255	0.257833	0.00806019
09:39:29	0.256	0.266	0.269	0.266	0.252	0.259	0.261333	0.00668331
09:49:29	0.259	0.27	0.274	0.267	0.255	0.262	0.2645	0.00712039
09:59:29	0.264	0.273	0.28	0.272	0.261	0.268	0.269667	0.0068313
10:09:29	0.269	0.277	0.284	0.275	0.267	0.272	0.274	0.00613188
10:19:29	0.272	0.281	0.289	0.28	0.273	0.276	0.2785	0.0062849
10:29:29	0.279	0.285	0.293	0.283	0.277	0.279	0.282667	0.00585377
10:39:29	0.282	0.289	0.298	0.289	0.281	0.283	0.287	0.00641872
10:49:29	0.287	0.293	0.302	0.293	0.288	0.287	0.291667	0.00578504
10:59:29	0.291	0.297	0.307	0.298	0.29	0.292	0.295833	0.0063692
11:09:29	0.295	0.301	0.312	0.304	0.294	0.296	0.300333	0.00688961
11:19:29	0.3	0.309	0.318	0.31	0.297	0.301	0.305833	0.00788458
11:29:29	0.305	0.314	0.324	0.314	0.302	0.309	0.311333	0.00784007
11:39:29	0.31	0.319	0.328	0.319	0.306	0.312	0.315667	0.00791623
11:49:29	0.314	0.324	0.332	0.326	0.309	0.317	0.320333	0.00850098
11:59:29	0.318	0.328	0.336	0.331	0.315	0.324	0.325333	0.00794145
12:09:29	0.323	0.333	0.34	0.338	0.32	0.328	0.330333	0.00806639
12:19:29	0.326	0.338	0.346	0.343	0.326	0.332	0.335167	0.00854205
12:29:29	0.332	0.342	0.353	0.349	0.331	0.338	0.340833	0.00893122
12:39:29	0.337	0.346	0.357	0.355	0.336	0.342	0.3455	0.00891628
12:49:29	0.343	0.35	0.363	0.36	0.342	0.347	0.350833	0.00879583
12:59:29	0.347	0.354	0.367	0.367	0.346	0.353	0.355667	0.00933095
13:09:29	0.357	0.362	0.375	0.374	0.353	0.357	0.363	0.00935949
13:19:29	0.359	0.367	0.38	0.38	0.359	0.363	0.368	0.00975705
13:29:29	0.364	0.372	0.386	0.387	0.365	0.368	0.373667	0.010328
13:39:29	0.369	0.383	0.393	0.392	0.369	0.379	0.380833	0.0105909
13:49:29	0.376	0.388	0.4	0.399	0.376	0.385	0.387333	0.0105767
13:59:29	0.382	0.397	0.407	0.409	0.385	0.393	0.3955	0.011095
14:09:29	0.391	0.404	0.411	0.418	0.386	0.4	0.401667	0.0120111
14:19:29	0.395	0.412	0.418	0.423	0.392	0.406	0.407667	0.0124043
14:29:29	0.401	0.418	0.425	0.429	0.402	0.414	0.414833	0.011583
14:39:29	0.406	0.423	0.435	0.438	0.41	0.423	0.4225	0.0128491
14:49:29	0.411	0.428	0.442	0.444	0.414	0.429	0.428	0.0136967
14:59:29	0.418	0.434	0.451	0.45	0.421	0.436	0.435	0.013914
15:09:29	0.424	0.443	0.457	0.46	0.433	0.445	0.443667	0.0137647
15:19:29	0.431	0.449	0.463	0.468	0.44	0.452	0.4505	0.0138384
15:29:29	0.438	0.461	0.468	0.476	0.446	0.46	0.458167	0.014006
15:39:29	0.45	0.465	0.477	0.483	0.456	0.466	0.466167	0.0123841
15:49:29	0.459	0.473	0.483	0.49	0.462	0.474	0.4735	0.0118786
15:59:29	0.464	0.477	0.493	0.497	0.47	0.481	0.480333	0.0128323
16:09:29	0.474	0.487	0.503	0.506	0.479	0.49	0.489833	0.0127345
16:19:29	0.481	0.493	0.511	0.512	0.485	0.497	0.4965	0.0129267
16:29:29	0.489	0.503	0.515	0.522	0.492	0.505	0.504333	0.0127698
16:39:29	0.498	0.508	0.524	0.527	0.497	0.514	0.511333	0.012707
16:49:29	0.503	0.519	0.534	0.534	0.506	0.522	0.519667	0.0132765
16:59:29	0.51	0.528	0.539	0.54	0.515	0.529	0.526833	0.0122543
17:09:29	0.52	0.535	0.55	0.546	0.524	0.538	0.5355	0.0118279
17:19:29	0.526	0.543	0.557	0.563	0.533	0.544	0.544333	0.0139666
17:29:29	0.537	0.553	0.57	0.563	0.54	0.552	0.5525	0.0127554
17:39:29	0.543	0.561	0.572	0.572	0.55	0.561	0.559833	0.0116519
17:49:29	0.548	0.569	0.579	0.578	0.556	0.567	0.566167	0.0122216
17:59:29	0.559	0.578	0.588	0.586	0.564	0.574	0.574833	0.0116347
18:09:29	0.568	0.587	0.593	0.595	0.573	0.581	0.582833	0.010852
18:19:29	0.574	0.591	0.603	0.601	0.579	0.589	0.5895	0.0115542
18:29:29	0.587	0.601	0.608	0.607	0.587	0.597	0.597833	0.00930412
18:39:29	0.594	0.608	0.617	0.614	0.594	0.604	0.605167	0.00976559
18:49:29	0.599	0.613	0.621	0.625	0.602	0.611	0.611833	0.0102062
18:59:29	0.607	0.618	0.627	0.63	0.611	0.619	0.618667	0.00886942
19:09:29	0.614	0.63	0.636	0.635	0.616	0.627	0.626333	0.00939503
19:19:29	0.623	0.636	0.643	0.642	0.626	0.635	0.634167	0.00818332
19:29:29	0.627	0.642	0.649	0.649	0.631	0.64	0.639667	0.00911409
19:39:29	0.641	0.653	0.653	0.654	0.64	0.653	0.649	0.00660303
19:49:29	0.642	0.658	0.662	0.657	0.644	0.655	0.653	0.00809938
19:59:29	0.652	0.67	0.668	0.665	0.652	0.662	0.6615	0.00784219
20:09:29	0.657	0.675	0.677	0.67	0.658	0.669	0.667667	0.0084301
20:19:29	0.667	0.684	0.684	0.676	0.665	0.677	0.6755	0.00811788
20:29:29	0.672	0.688	0.69	0.687	0.672	0.682	0.681833	0.00806019
20:39:29	0.68	0.699	0.699	0.686	0.679	0.693	0.689333	0.0090037
20:49:29	0.689	0.702	0.699	0.691	0.688	0.701	0.695	0.0063561
20:59:29	0.696	0.706	0.712	0.705	0.695	0.706	0.703333	0.00656252
21:09:29	0.703	0.716	0.709	0.708	0.701	0.709	0.707667	0.00527889
21:19:29	0.71	0.72	0.717	0.717	0.707	0.717	0.714667	0.00500666
21:29:29	0.716	0.733	0.722	0.716	0.709	0.729	0.720833	0.00897589
21:39:29	0.719	0.736	0.725	0.72	0.72	0.726	0.724333	0.00640833
21:49:29	0.726	0.741	0.733	0.732	0.724	0.731	0.731167	0.00598052
21:59:29	0.734	0.749	0.737	0.742	0.729	0.741	0.738667	0.00694742
22:09:29	0.738	0.755	0.752	0.741	0.74	0.743	0.744833	0.00696898
22:19:29	0.747	0.761	0.754	0.748	0.745	0.754	0.7515	0.00595819
22:29:29	0.755	0.766	0.755	0.745	0.747	0.758	0.754333	0.00763326
22:39:29	0.756	0.773	0.764	0.751	0.746	0.764	0.759	0.00987927
22:49:29	0.765	0.776	0.763	0.756	0.757	0.773	0.765	0.00817313
22:59:29	0.772	0.783	0.771	0.752	0.757	0.771	0.767667	0.0112724
23:09:29	0.775	0.789	0.783	0.756	0.767	0.782	0.775333	0.0121106
23:19:29	0.784	0.789	0.775	0.761	0.772	0.778	0.7765	0.00977241
23:29:29	0.779	0.795	0.779	0.764	0.78	0.785	0.780333	0.0100731
23:39:29	0.787	0.801	0.78	0.764	0.779	0.79	0.7835	0.0124378
23:49:29	0.802	0.805	0.788	0.769	0.782	0.792	0.789667	0.0132765
23:59:29	0.794	0.809	0.789	0.768	0.788	0.804	0.792	0.0144083
1 day, 0:09:29	0.794	0.808	0.791	0.771	0.79	0.803	0.792833	0.0128284
Kinetic read	C7	C8	C9	C10	C11	C12	mean PknG-; RmlAi TC0.05	sd
00:09:29	0.138	0.14	0.143	0.139	0.15	0.152	0.143667	0.00595539
00:19:29	0.139	0.14	0.142	0.14	0.152	0.146	0.143167	0.00499667
00:29:29	0.137	0.138	0.139	0.139	0.141	0.142	0.139333	0.0018619
00:39:29	0.138	0.139	0.14	0.139	0.142	0.143	0.140167	0.00194079
00:49:29	0.138	0.139	0.14	0.14	0.143	0.144	0.140667	0.00233809
00:59:29	0.14	0.141	0.141	0.14	0.144	0.144	0.141667	0.0018619
01:09:29	0.141	0.141	0.142	0.142	0.145	0.144	0.1425	0.00164317
01:19:29	0.144	0.142	0.143	0.142	0.146	0.145	0.143667	0.00163299
01:29:29	0.143	0.143	0.144	0.143	0.146	0.146	0.144167	0.00147196
01:39:29	0.144	0.144	0.145	0.145	0.147	0.148	0.1455	0.00164317
01:49:29	0.145	0.145	0.146	0.146	0.149	0.149	0.146667	0.0018619
01:59:29	0.146	0.146	0.147	0.146	0.15	0.15	0.1475	0.00197484
02:09:29	0.147	0.148	0.148	0.147	0.152	0.15	0.148667	0.00196638
02:19:29	0.148	0.148	0.149	0.148	0.152	0.151	0.149333	0.00175119
02:29:29	0.149	0.149	0.15	0.149	0.153	0.153	0.1505	0.00197484
02:39:29	0.15	0.15	0.151	0.15	0.154	0.154	0.1515	0.00197484
02:49:29	0.151	0.151	0.152	0.151	0.155	0.155	0.1525	0.00197484
02:59:29	0.152	0.152	0.153	0.153	0.156	0.156	0.153667	0.0018619
03:09:29	0.154	0.153	0.153	0.153	0.157	0.157	0.1545	0.00197484
03:19:29	0.155	0.154	0.155	0.155	0.158	0.159	0.156	0.002
03:29:29	0.156	0.156	0.157	0.157	0.159	0.159	0.157333	0.00136626
03:39:29	0.157	0.156	0.157	0.157	0.16	0.16	0.157833	0.0017224
03:49:29	0.158	0.158	0.167	0.16	0.161	0.162	0.161	0.00334664
03:59:29	0.159	0.159	0.16	0.159	0.162	0.164	0.1605	0.00207364
04:09:29	0.161	0.161	0.164	0.161	0.188	0.165	0.166667	0.0105956
04:19:29	0.162	0.166	0.163	0.163	0.165	0.166	0.164167	0.0017224
04:29:29	0.163	0.163	0.164	0.164	0.166	0.167	0.1645	0.00164317
04:39:29	0.165	0.164	0.166	0.165	0.168	0.169	0.166167	0.00194079
04:49:29	0.167	0.166	0.167	0.166	0.169	0.171	0.167667	0.00196638
04:59:29	0.168	0.167	0.169	0.168	0.17	0.171	0.168833	0.00147196
05:09:29	0.17	0.168	0.17	0.17	0.171	0.172	0.170167	0.00132916
05:19:29	0.171	0.17	0.171	0.172	0.172	0.174	0.171667	0.00136626
05:29:29	0.172	0.172	0.174	0.172	0.175	0.175	0.173333	0.00150555
05:39:29	0.174	0.173	0.175	0.177	0.175	0.177	0.175167	0.00160208
05:49:29	0.175	0.175	0.177	0.176	0.178	0.178	0.1765	0.0013784
05:59:29	0.177	0.178	0.179	0.178	0.179	0.181	0.178667	0.00136626
06:09:29	0.178	0.177	0.179	0.18	0.183	0.181	0.179667	0.00216025
06:19:29	0.179	0.179	0.182	0.182	0.181	0.183	0.181	0.00167332
06:29:29	0.181	0.182	0.184	0.183	0.184	0.184	0.183	0.00126491
06:39:29	0.183	0.184	0.185	0.199	0.186	0.186	0.187167	0.00591326
06:49:29	0.185	0.186	0.186	0.191	0.187	0.189	0.187333	0.00225093
06:59:29	0.186	0.188	0.202	0.188	0.189	0.19	0.1905	0.00578792
07:09:29	0.188	0.188	0.189	0.19	0.193	0.192	0.19	0.00209762
07:19:29	0.189	0.191	0.191	0.192	0.193	0.194	0.191667	0.00175119
07:29:29	0.191	0.192	0.192	0.194	0.194	0.196	0.193167	0.00183485
07:39:29	0.192	0.193	0.194	0.195	0.197	0.198	0.194833	0.00231661
07:49:29	0.194	0.196	0.195	0.197	0.198	0.198	0.196333	0.00163299
07:59:29	0.195	0.196	0.197	0.197	0.2	0.199	0.197333	0.0018619
08:09:29	0.198	0.197	0.198	0.199	0.199	0.201	0.198667	0.00136626
08:19:29	0.198	0.2	0.198	0.199	0.201	0.202	0.199667	0.00163299
08:29:29	0.198	0.201	0.2	0.2	0.201	0.203	0.2005	0.00164317
08:39:29	0.199	0.203	0.202	0.204	0.203	0.204	0.2025	0.00187083
08:49:29	0.202	0.202	0.203	0.204	0.205	0.207	0.203833	0.00194079
08:59:29	0.202	0.203	0.204	0.205	0.207	0.207	0.204667	0.00206559
09:09:29	0.203	0.206	0.205	0.206	0.207	0.208	0.205833	0.0017224
09:19:29	0.205	0.21	0.206	0.208	0.207	0.21	0.207667	0.00206559
09:29:29	0.205	0.208	0.207	0.208	0.21	0.21	0.208	0.00189737
09:39:29	0.207	0.21	0.209	0.211	0.212	0.212	0.210167	0.00194079
09:49:29	0.208	0.212	0.209	0.211	0.21	0.212	0.210333	0.00163299
09:59:29	0.209	0.212	0.211	0.212	0.212	0.214	0.211667	0.00163299
10:09:29	0.21	0.211	0.212	0.213	0.214	0.215	0.2125	0.00187083
10:19:29	0.21	0.215	0.213	0.217	0.217	0.217	0.214833	0.00285774
10:29:29	0.212	0.219	0.215	0.218	0.215	0.218	0.216167	0.00263944
10:39:29	0.213	0.217	0.217	0.219	0.216	0.218	0.216667	0.00206559
10:49:29	0.214	0.218	0.218	0.219	0.22	0.219	0.218	0.00209762
10:59:29	0.215	0.22	0.219	0.221	0.22	0.221	0.219333	0.00225093
11:09:29	0.218	0.221	0.225	0.222	0.22	0.223	0.2215	0.00242899
11:19:29	0.219	0.223	0.223	0.227	0.222	0.226	0.223333	0.00287518
11:29:29	0.222	0.224	0.226	0.228	0.225	0.227	0.225333	0.00216025
11:39:29	0.222	0.227	0.228	0.229	0.226	0.23	0.227	0.00282843
11:49:29	0.224	0.228	0.231	0.23	0.228	0.231	0.228667	0.00265832
11:59:29	0.225	0.23	0.23	0.231	0.231	0.232	0.229833	0.00248328
12:09:29	0.228	0.233	0.234	0.235	0.233	0.237	0.233333	0.00301109
12:19:29	0.232	0.234	0.236	0.237	0.235	0.237	0.235167	0.00194079
12:29:29	0.232	0.237	0.238	0.239	0.238	0.239	0.237167	0.00263944
12:39:29	0.235	0.239	0.241	0.241	0.24	0.242	0.239667	0.00250333
12:49:29	0.238	0.242	0.243	0.244	0.241	0.245	0.242167	0.00248328
12:59:29	0.239	0.244	0.246	0.247	0.244	0.249	0.244833	0.00343026
13:09:29	0.241	0.247	0.249	0.249	0.247	0.25	0.247167	0.00325064
13:19:29	0.246	0.249	0.252	0.254	0.249	0.253	0.2505	0.00301662
13:29:29	0.248	0.253	0.257	0.255	0.254	0.256	0.253833	0.00318852
13:39:29	0.252	0.257	0.259	0.259	0.255	0.258	0.256667	0.00273252
13:49:29	0.253	0.259	0.264	0.262	0.259	0.261	0.259667	0.00377712
13:59:29	0.257	0.264	0.266	0.265	0.262	0.266	0.263333	0.0034448
14:09:29	0.26	0.266	0.269	0.268	0.265	0.268	0.266	0.00328634
14:19:29	0.264	0.272	0.276	0.272	0.268	0.271	0.2705	0.00408656
14:29:29	0.266	0.272	0.277	0.276	0.272	0.274	0.272833	0.00392003
14:39:29	0.271	0.275	0.28	0.278	0.275	0.279	0.276333	0.00332666
14:49:29	0.274	0.279	0.284	0.282	0.277	0.281	0.2795	0.00361939
14:59:29	0.279	0.283	0.289	0.283	0.282	0.284	0.283333	0.00326599
15:09:29	0.285	0.287	0.292	0.289	0.287	0.288	0.288	0.00236643
15:19:29	0.287	0.289	0.294	0.29	0.291	0.29	0.290167	0.00231661
15:29:29	0.291	0.292	0.3	0.295	0.294	0.292	0.294	0.00328634
15:39:29	0.293	0.296	0.302	0.295	0.297	0.295	0.296333	0.00307679
15:49:29	0.295	0.298	0.304	0.299	0.301	0.298	0.299167	0.0030605
15:59:29	0.297	0.301	0.306	0.302	0.302	0.301	0.3015	0.00288097
16:09:29	0.3	0.304	0.311	0.305	0.308	0.305	0.3055	0.00372827
16:19:29	0.304	0.307	0.313	0.308	0.31	0.306	0.308	0.00316228
16:29:29	0.304	0.311	0.319	0.31	0.311	0.315	0.311667	0.00504645
16:39:29	0.31	0.311	0.321	0.312	0.315	0.315	0.314	0.004
16:49:29	0.315	0.316	0.323	0.316	0.318	0.317	0.3175	0.00288097
16:59:29	0.315	0.32	0.326	0.32	0.32	0.318	0.319833	0.00360093
17:09:29	0.32	0.321	0.326	0.324	0.324	0.321	0.322667	0.00233809
17:19:29	0.321	0.33	0.33	0.326	0.328	0.324	0.3265	0.00356371
17:29:29	0.323	0.329	0.333	0.328	0.33	0.326	0.328167	0.00343026
17:39:29	0.327	0.328	0.333	0.331	0.333	0.33	0.330333	0.00250333
17:49:29	0.331	0.332	0.336	0.337	0.335	0.332	0.333833	0.00248328
17:59:29	0.336	0.335	0.338	0.338	0.339	0.335	0.336833	0.0017224
18:09:29	0.338	0.339	0.344	0.346	0.344	0.338	0.3415	0.00356371
18:19:29	0.338	0.343	0.347	0.344	0.345	0.342	0.343167	0.0030605
18:29:29	0.344	0.347	0.349	0.348	0.35	0.344	0.347	0.00252982
18:39:29	0.345	0.352	0.351	0.352	0.353	0.346	0.349833	0.00343026
18:49:29	0.347	0.354	0.357	0.354	0.356	0.35	0.353	0.00379473
18:59:29	0.352	0.353	0.359	0.357	0.359	0.354	0.355667	0.00307679
19:09:29	0.354	0.357	0.363	0.365	0.364	0.357	0.36	0.0045607
19:19:29	0.36	0.36	0.439	0.362	0.367	0.361	0.374833	0.0315431
19:29:29	0.362	0.367	0.373	0.367	0.37	0.362	0.366833	0.00435507
19:39:29	0.365	0.365	0.379	0.368	0.372	0.366	0.369167	0.00549242
19:49:29	0.365	0.369	0.394	0.371	0.375	0.373	0.3745	0.0101538
19:59:29	0.372	0.372	0.387	0.376	0.38	0.376	0.377167	0.00567157
20:09:29	0.373	0.375	0.392	0.379	0.382	0.379	0.38	0.00669328
20:19:29	0.379	0.378	0.393	0.383	0.385	0.383	0.3835	0.00535724
20:29:29	0.381	0.38	0.399	0.389	0.388	0.387	0.387333	0.0068313
20:39:29	0.384	0.384	0.401	0.392	0.393	0.394	0.391333	0.00650128
20:49:29	0.387	0.386	0.405	0.405	0.402	0.395	0.396667	0.00868716
20:59:29	0.389	0.393	0.403	0.402	0.398	0.397	0.397	0.00532917
21:09:29	0.392	0.395	0.41	0.406	0.402	0.401	0.401	0.00669328
21:19:29	0.398	0.398	0.412	0.411	0.406	0.405	0.405	0.0060663
21:29:29	0.402	0.4	0.415	0.418	0.409	0.411	0.409167	0.00708284
21:39:29	0.405	0.411	0.422	0.423	0.416	0.416	0.4155	0.00677495
21:49:29	0.409	0.416	0.426	0.427	0.422	0.42	0.42	0.00672309
21:59:29	0.415	0.413	0.427	0.432	0.425	0.429	0.4235	0.00773951
22:09:29	0.417	0.417	0.431	0.436	0.427	0.429	0.426167	0.00770498
22:19:29	0.422	0.423	0.436	0.439	0.429	0.434	0.4305	0.00700714
22:29:29	0.436	0.424	0.441	0.445	0.436	0.437	0.4365	0.00706399
22:39:29	0.431	0.431	0.446	0.448	0.438	0.44	0.439	0.0072111
22:49:29	0.438	0.432	0.45	0.453	0.441	0.443	0.442833	0.00773089
22:59:29	0.44	0.436	0.456	0.458	0.442	0.448	0.446667	0.00891441
23:09:29	0.444	0.437	0.46	0.465	0.451	0.455	0.452	0.010315
23:19:29	0.452	0.444	0.462	0.467	0.452	0.456	0.4555	0.00814248
23:29:29	0.452	0.447	0.49	0.472	0.462	0.462	0.464167	0.0153677
23:39:29	0.457	0.449	0.469	0.475	0.462	0.463	0.4625	0.00907193
23:49:29	0.455	0.452	0.472	0.479	0.467	0.468	0.4655	0.0102518
23:59:29	0.458	0.452	0.471	0.479	0.469	0.469	0.466333	0.0097091
1 day, 0:09:29	0.463	0.455	0.473	0.489	0.47	0.472	0.470333	0.0113783
Kinetic read	D7	D8	D9	D10	D11	D12	mean PknG-; RmlAi TC0.1	sd
00:09:29	0.14	0.142	0.148	0.14	0.142	0.139	0.141833	0.00325064
00:19:29	0.141	0.143	0.151	0.141	0.146	0.139	0.1435	0.00437035
00:29:29	0.139	0.143	0.15	0.14	0.141	0.139	0.142	0.00419524
00:39:29	0.139	0.141	0.14	0.14	0.141	0.139	0.14	0.000894427
00:49:29	0.14	0.141	0.141	0.14	0.142	0.14	0.140667	0.000816497
00:59:29	0.14	0.143	0.142	0.141	0.142	0.141	0.1415	0.00104881
01:09:29	0.141	0.143	0.143	0.141	0.143	0.142	0.142167	0.000983192
01:19:29	0.142	0.144	0.143	0.143	0.144	0.142	0.143	0.000894427
01:29:29	0.143	0.144	0.144	0.143	0.145	0.143	0.143667	0.000816497
01:39:29	0.144	0.158	0.145	0.144	0.146	0.144	0.146833	0.00552871
01:49:29	0.145	0.147	0.146	0.145	0.147	0.145	0.145833	0.000983192
01:59:29	0.146	0.15	0.148	0.146	0.148	0.146	0.147333	0.00163299
02:09:29	0.15	0.152	0.148	0.147	0.149	0.147	0.148833	0.00194079
02:19:29	0.153	0.149	0.149	0.148	0.15	0.148	0.1495	0.00187083
02:29:29	0.15	0.15	0.15	0.149	0.15	0.149	0.149667	0.000516398
02:39:29	0.151	0.15	0.151	0.15	0.151	0.15	0.1505	0.000547723
02:49:29	0.151	0.152	0.151	0.15	0.153	0.15	0.151167	0.00116905
02:59:29	0.152	0.153	0.152	0.153	0.153	0.151	0.152333	0.000816497
03:09:29	0.157	0.153	0.154	0.152	0.155	0.152	0.153833	0.00194079
03:19:29	0.155	0.154	0.154	0.154	0.156	0.153	0.154333	0.0010328
03:29:29	0.156	0.155	0.155	0.155	0.158	0.154	0.1555	0.0013784
03:39:29	0.156	0.156	0.157	0.156	0.157	0.155	0.156167	0.000752773
03:49:29	0.157	0.158	0.158	0.156	0.159	0.156	0.157333	0.00121106
03:59:29	0.158	0.159	0.158	0.16	0.168	0.156	0.159833	0.00421505
04:09:29	0.159	0.159	0.16	0.16	0.16	0.163	0.160167	0.00147196
04:19:29	0.16	0.16	0.16	0.159	0.161	0.163	0.1605	0.0013784
04:29:29	0.161	0.162	0.162	0.163	0.162	0.16	0.161667	0.0010328
04:39:29	0.162	0.161	0.163	0.162	0.163	0.162	0.162167	0.000752773
04:49:29	0.163	0.164	0.165	0.163	0.164	0.166	0.164167	0.00116905
04:59:29	0.164	0.164	0.165	0.163	0.165	0.164	0.164167	0.000752773
05:09:29	0.165	0.166	0.172	0.164	0.167	0.166	0.166667	0.00280476
05:19:29	0.167	0.167	0.167	0.165	0.171	0.165	0.167	0.00219089
05:29:29	0.167	0.167	0.17	0.166	0.168	0.167	0.1675	0.0013784
05:39:29	0.168	0.169	0.178	0.166	0.172	0.167	0.17	0.00442719
05:49:29	0.17	0.17	0.173	0.168	0.171	0.169	0.170167	0.0017224
05:59:29	0.172	0.172	0.172	0.168	0.172	0.169	0.170833	0.00183485
06:09:29	0.172	0.172	0.174	0.169	0.173	0.171	0.171833	0.0017224
06:19:29	0.172	0.173	0.175	0.17	0.174	0.173	0.172833	0.0017224
06:29:29	0.174	0.175	0.176	0.174	0.176	0.172	0.1745	0.00151658
06:39:29	0.175	0.175	0.177	0.173	0.177	0.173	0.175	0.00178885
06:49:29	0.175	0.176	0.188	0.174	0.177	0.176	0.177667	0.00516398
06:59:29	0.177	0.192	0.179	0.175	0.178	0.175	0.179333	0.00640833
07:09:29	0.178	0.179	0.181	0.176	0.18	0.183	0.1795	0.00242899
07:19:29	0.18	0.179	0.181	0.177	0.18	0.177	0.179	0.00167332
07:29:29	0.181	0.181	0.184	0.178	0.182	0.182	0.181333	0.00196638
07:39:29	0.18	0.182	0.184	0.178	0.183	0.186	0.182167	0.00285774
07:49:29	0.184	0.183	0.185	0.182	0.185	0.182	0.1835	0.0013784
07:59:29	0.185	0.183	0.187	0.182	0.185	0.183	0.184167	0.00183485
08:09:29	0.186	0.185	0.188	0.182	0.186	0.185	0.185333	0.00196638
08:19:29	0.185	0.185	0.189	0.184	0.188	0.189	0.186667	0.00225093
08:29:29	0.186	0.187	0.191	0.184	0.19	0.188	0.187667	0.00258199
08:39:29	0.187	0.187	0.191	0.185	0.19	0.188	0.188	0.00219089
08:49:29	0.189	0.189	0.194	0.197	0.192	0.19	0.191833	0.00318852
08:59:29	0.19	0.191	0.193	0.187	0.192	0.191	0.190667	0.00206559
09:09:29	0.192	0.191	0.195	0.213	0.195	0.192	0.196333	0.00833467
09:19:29	0.193	0.192	0.196	0.189	0.197	0.193	0.193333	0.00287518
09:29:29	0.195	0.193	0.198	0.192	0.197	0.194	0.194833	0.00231661
09:39:29	0.197	0.194	0.2	0.194	0.199	0.195	0.1965	0.00258844
09:49:29	0.195	0.196	0.201	0.195	0.199	0.197	0.197167	0.00240139
09:59:29	0.197	0.196	0.202	0.196	0.203	0.198	0.198667	0.00307679
10:09:29	0.198	0.201	0.204	0.197	0.204	0.199	0.2005	0.00301662
10:19:29	0.199	0.199	0.205	0.198	0.203	0.2	0.200667	0.00273252
10:29:29	0.2	0.2	0.207	0.2	0.205	0.202	0.202333	0.00301109
10:39:29	0.203	0.201	0.208	0.202	0.209	0.202	0.204167	0.00343026
10:49:29	0.203	0.202	0.209	0.2	0.208	0.205	0.2045	0.00350714
10:59:29	0.203	0.203	0.21	0.201	0.208	0.206	0.205167	0.00343026
11:09:29	0.205	0.206	0.215	0.203	0.209	0.207	0.2075	0.0041833
11:19:29	0.206	0.206	0.213	0.205	0.212	0.21	0.208667	0.0034448
11:29:29	0.209	0.207	0.214	0.206	0.213	0.21	0.209833	0.00318852
11:39:29	0.208	0.209	0.216	0.207	0.214	0.212	0.211	0.00357771
11:49:29	0.21	0.21	0.217	0.208	0.215	0.214	0.212333	0.00350238
11:59:29	0.212	0.21	0.218	0.21	0.216	0.214	0.213333	0.00326599
12:09:29	0.213	0.212	0.22	0.21	0.218	0.216	0.214833	0.00381663
12:19:29	0.214	0.213	0.222	0.212	0.22	0.218	0.2165	0.00408656
12:29:29	0.215	0.212	0.223	0.216	0.221	0.219	0.217667	0.00408248
12:39:29	0.217	0.215	0.225	0.217	0.222	0.22	0.219333	0.0037238
12:49:29	0.218	0.215	0.225	0.216	0.225	0.221	0.22	0.00438178
12:59:29	0.219	0.217	0.226	0.219	0.225	0.223	0.2215	0.00367423
13:09:29	0.221	0.218	0.228	0.219	0.226	0.224	0.222667	0.0039833
13:19:29	0.222	0.221	0.232	0.22	0.228	0.226	0.224833	0.00466548
13:29:29	0.224	0.22	0.23	0.221	0.229	0.228	0.225333	0.00427395
13:39:29	0.225	0.221	0.233	0.223	0.231	0.23	0.227167	0.00483391
13:49:29	0.229	0.223	0.235	0.223	0.232	0.229	0.2285	0.00480625
13:59:29	0.228	0.224	0.236	0.227	0.235	0.232	0.230333	0.00476095
14:09:29	0.261	0.226	0.238	0.226	0.234	0.233	0.236333	0.0129718
14:19:29	0.23	0.226	0.239	0.23	0.236	0.234	0.2325	0.00472229
14:29:29	0.232	0.228	0.24	0.23	0.239	0.238	0.2345	0.00512835
14:39:29	0.233	0.231	0.241	0.233	0.241	0.239	0.236333	0.00450185
14:49:29	0.234	0.232	0.243	0.235	0.242	0.239	0.2375	0.00450555
14:59:29	0.236	0.233	0.245	0.234	0.242	0.241	0.2385	0.00484768
15:09:29	0.237	0.233	0.246	0.235	0.244	0.241	0.239333	0.00516398
15:19:29	0.238	0.235	0.248	0.236	0.246	0.243	0.241	0.00544059
15:29:29	0.239	0.235	0.25	0.238	0.247	0.245	0.242333	0.00585377
15:39:29	0.243	0.236	0.252	0.239	0.247	0.245	0.243667	0.00571548
15:49:29	0.243	0.238	0.254	0.24	0.25	0.25	0.245833	0.00640052
15:59:29	0.247	0.239	0.255	0.242	0.251	0.249	0.247167	0.00587934
16:09:29	0.245	0.241	0.257	0.244	0.256	0.251	0.249	0.00666333
16:19:29	0.247	0.241	0.257	0.247	0.253	0.253	0.249667	0.00575036
16:29:29	0.248	0.242	0.259	0.245	0.255	0.255	0.250667	0.00665332
16:39:29	0.25	0.248	0.268	0.248	0.258	0.255	0.2545	0.00773951
16:49:29	0.251	0.247	0.261	0.248	0.259	0.258	0.254	0.0060663
16:59:29	0.252	0.249	0.265	0.251	0.261	0.26	0.256333	0.00650128
17:09:29	0.252	0.249	0.264	0.253	0.263	0.261	0.257	0.00641872
17:19:29	0.256	0.251	0.266	0.255	0.262	0.261	0.2585	0.00546809
17:29:29	0.254	0.25	0.267	0.26	0.264	0.262	0.2595	0.00637966
17:39:29	0.26	0.25	0.268	0.255	0.263	0.263	0.259833	0.00643169
17:49:29	0.262	0.255	0.272	0.257	0.267	0.265	0.263	0.0063561
17:59:29	0.26	0.255	0.275	0.258	0.267	0.267	0.263667	0.00736659
18:09:29	0.262	0.256	0.276	0.259	0.268	0.267	0.264667	0.00720185
18:19:29	0.263	0.256	0.275	0.259	0.273	0.269	0.265833	0.00770498
18:29:29	0.263	0.26	0.276	0.261	0.271	0.27	0.266833	0.00643169
18:39:29	0.265	0.256	0.275	0.264	0.272	0.274	0.267667	0.00733939
18:49:29	0.266	0.256	0.278	0.262	0.277	0.273	0.268667	0.00880152
18:59:29	0.267	0.265	0.279	0.265	0.276	0.275	0.271167	0.00621021
19:09:29	0.267	0.266	0.281	0.266	0.277	0.277	0.272333	0.0067429
19:19:29	0.275	0.262	0.281	0.267	0.279	0.277	0.2735	0.00742294
19:29:29	0.271	0.266	0.282	0.268	0.28	0.281	0.274667	0.00714609
19:39:29	0.272	0.274	0.285	0.27	0.285	0.281	0.277833	0.00667583
19:49:29	0.272	0.268	0.285	0.271	0.282	0.283	0.276833	0.00730525
19:59:29	0.273	0.268	0.286	0.272	0.282	0.282	0.277167	0.00711102
20:09:29	0.276	0.267	0.289	0.273	0.284	0.285	0.279	0.0083666
20:19:29	0.279	0.268	0.288	0.275	0.287	0.285	0.280333	0.00784007
20:29:29	0.279	0.269	0.291	0.277	0.29	0.288	0.282333	0.00875595
20:39:29	0.279	0.268	0.291	0.277	0.29	0.287	0.282	0.00894427
20:49:29	0.281	0.27	0.291	0.278	0.292	0.288	0.283333	0.00857127
20:59:29	0.28	0.273	0.293	0.278	0.291	0.289	0.284	0.00809938
21:09:29	0.282	0.278	0.295	0.28	0.294	0.29	0.2865	0.00742294
21:19:29	0.28	0.277	0.295	0.281	0.296	0.293	0.287	0.0085557
21:29:29	0.283	0.269	0.299	0.283	0.296	0.293	0.287167	0.0111071
21:39:29	0.285	0.277	0.297	0.286	0.296	0.295	0.289333	0.0079666
21:49:29	0.284	0.273	0.303	0.285	0.297	0.298	0.29	0.0112428
21:59:29	0.285	0.327	0.301	0.286	0.299	0.299	0.2995	0.0151756
22:09:29	0.287	0.282	0.306	0.286	0.302	0.299	0.293667	0.00989276
22:19:29	0.287	0.277	0.301	0.288	0.306	0.302	0.2935	0.0112205
22:29:29	0.288	0.286	0.308	0.288	0.303	0.299	0.295333	0.00924482
22:39:29	0.288	0.274	0.304	0.289	0.309	0.299	0.293833	0.0127345
22:49:29	0.29	0.285	0.306	0.293	0.305	0.306	0.2975	0.00931128
22:59:29	0.292	0.285	0.306	0.292	0.309	0.301	0.2975	0.00931128
23:09:29	0.289	0.287	0.313	0.293	0.307	0.3	0.298167	0.0103618
23:19:29	0.292	0.289	0.311	0.294	0.312	0.302	0.3	0.00989949
23:29:29	0.291	0.288	0.313	0.297	0.311	0.306	0.301	0.0105262
23:39:29	0.294	0.289	0.309	0.295	0.32	0.301	0.301333	0.011431
23:49:29	0.294	0.286	0.313	0.297	0.315	0.306	0.301833	0.0114091
23:59:29	0.295	0.288	0.313	0.298	0.315	0.306	0.3025	0.0106348
1 day, 0:09:29	0.294	0.29	0.315	0.298	0.321	0.313	0.305167	0.0127658
Kinetic read	E7	E8	E9	E10	E11	E12	mean Lxi TC0	sd
00:09:29	0.144	0.144	0.147	0.144	0.144	0.139	0.143667	0.00258199
00:19:29	0.143	0.143	0.147	0.145	0.145	0.139	0.143667	0.00273252
00:29:29	0.143	0.144	0.146	0.145	0.145	0.141	0.144	0.00178885
00:39:29	0.144	0.143	0.146	0.145	0.145	0.141	0.144	0.00178885
00:49:29	0.145	0.144	0.147	0.146	0.147	0.143	0.145333	0.00163299
00:59:29	0.145	0.144	0.148	0.146	0.147	0.143	0.1455	0.00187083
01:09:29	0.146	0.145	0.148	0.147	0.148	0.144	0.146333	0.00163299
01:19:29	0.147	0.147	0.149	0.148	0.149	0.145	0.1475	0.00151658
01:29:29	0.148	0.148	0.15	0.148	0.15	0.146	0.148333	0.00150555
01:39:29	0.15	0.149	0.151	0.151	0.151	0.147	0.149833	0.00160208
01:49:29	0.152	0.151	0.152	0.151	0.153	0.148	0.151167	0.0017224
01:59:29	0.153	0.152	0.153	0.153	0.155	0.149	0.1525	0.00197484
02:09:29	0.154	0.154	0.156	0.154	0.156	0.151	0.154167	0.00183485
02:19:29	0.157	0.155	0.157	0.155	0.157	0.153	0.155667	0.00163299
02:29:29	0.159	0.157	0.158	0.157	0.159	0.156	0.157667	0.00121106
02:39:29	0.161	0.159	0.159	0.158	0.161	0.157	0.159167	0.00160208
02:49:29	0.161	0.16	0.16	0.161	0.163	0.159	0.160667	0.00136626
02:59:29	0.163	0.161	0.16	0.162	0.163	0.16	0.1615	0.0013784
03:09:29	0.165	0.162	0.161	0.162	0.164	0.161	0.1625	0.00164317
03:19:29	0.167	0.164	0.162	0.163	0.165	0.162	0.163833	0.00194079
03:29:29	0.167	0.165	0.162	0.163	0.166	0.164	0.1645	0.00187083
03:39:29	0.168	0.165	0.163	0.163	0.167	0.165	0.165167	0.00204124
03:49:29	0.17	0.167	0.164	0.164	0.168	0.166	0.1665	0.00234521
03:59:29	0.169	0.167	0.165	0.165	0.169	0.167	0.167	0.00178885
04:09:29	0.171	0.168	0.165	0.166	0.171	0.169	0.168333	0.00250333
04:19:29	0.172	0.17	0.167	0.167	0.172	0.17	0.169667	0.00225093
04:29:29	0.174	0.171	0.168	0.168	0.173	0.172	0.171	0.00252982
04:39:29	0.174	0.174	0.17	0.169	0.175	0.174	0.172667	0.00250333
04:49:29	0.176	0.175	0.171	0.171	0.177	0.176	0.174333	0.00265832
04:59:29	0.178	0.177	0.174	0.173	0.179	0.177	0.176333	0.00233809
05:09:29	0.181	0.18	0.176	0.176	0.182	0.18	0.179167	0.00256255
05:19:29	0.184	0.183	0.179	0.178	0.183	0.182	0.1815	0.00242899
05:29:29	0.185	0.186	0.182	0.181	0.186	0.184	0.184	0.00209762
05:39:29	0.19	0.19	0.186	0.184	0.19	0.186	0.187667	0.00265832
05:49:29	0.193	0.192	0.188	0.187	0.193	0.189	0.190333	0.00265832
05:59:29	0.195	0.194	0.189	0.189	0.195	0.192	0.192333	0.00280476
06:09:29	0.198	0.195	0.19	0.189	0.198	0.194	0.194	0.00384708
06:19:29	0.2	0.196	0.192	0.193	0.2	0.196	0.196167	0.00337145
06:29:29	0.201	0.198	0.195	0.195	0.202	0.201	0.198667	0.00314113
06:39:29	0.203	0.201	0.197	0.197	0.205	0.203	0.201	0.00334664
06:49:29	0.206	0.205	0.199	0.2	0.208	0.206	0.204	0.00363318
06:59:29	0.208	0.206	0.202	0.203	0.21	0.209	0.206333	0.00326599
07:09:29	0.211	0.209	0.206	0.207	0.214	0.212	0.209833	0.0030605
07:19:29	0.214	0.214	0.21	0.211	0.218	0.215	0.213667	0.00287518
07:29:29	0.218	0.218	0.215	0.217	0.221	0.218	0.217833	0.00194079
07:39:29	0.222	0.221	0.221	0.223	0.226	0.222	0.2225	0.00187083
07:49:29	0.227	0.226	0.226	0.229	0.231	0.226	0.2275	0.00207364
07:59:29	0.232	0.231	0.233	0.233	0.237	0.231	0.232833	0.0022286
08:09:29	0.24	0.236	0.239	0.238	0.239	0.236	0.238	0.00167332
08:19:29	0.245	0.242	0.245	0.244	0.245	0.241	0.243667	0.00175119
08:29:29	0.25	0.248	0.252	0.249	0.251	0.246	0.249333	0.00216025
08:39:29	0.255	0.252	0.259	0.253	0.28	0.251	0.258333	0.0109848
08:49:29	0.26	0.258	0.265	0.258	0.262	0.257	0.26	0.00303315
08:59:29	0.267	0.263	0.271	0.263	0.267	0.263	0.265667	0.00326599
09:09:29	0.271	0.268	0.28	0.27	0.273	0.268	0.271667	0.00450185
09:19:29	0.276	0.274	0.285	0.274	0.277	0.275	0.276833	0.00416733
09:29:29	0.281	0.279	0.292	0.279	0.283	0.28	0.282333	0.00496655
09:39:29	0.286	0.285	0.297	0.283	0.288	0.286	0.2875	0.0049295
09:49:29	0.291	0.292	0.305	0.288	0.294	0.291	0.2935	0.00595819
09:59:29	0.296	0.298	0.311	0.294	0.299	0.297	0.299167	0.00604704
10:09:29	0.301	0.303	0.318	0.299	0.305	0.302	0.304667	0.0068313
10:19:29	0.307	0.309	0.324	0.305	0.311	0.308	0.310667	0.0068313
10:29:29	0.312	0.314	0.33	0.311	0.317	0.314	0.316333	0.00700476
10:39:29	0.317	0.321	0.337	0.317	0.324	0.32	0.322667	0.00750111
10:49:29	0.324	0.326	0.343	0.324	0.331	0.326	0.329	0.0073212
10:59:29	0.33	0.332	0.35	0.33	0.336	0.332	0.335	0.00766812
11:09:29	0.335	0.338	0.356	0.338	0.342	0.339	0.341333	0.00752773
11:19:29	0.341	0.344	0.362	0.344	0.349	0.346	0.347667	0.00750111
11:29:29	0.347	0.351	0.369	0.351	0.355	0.354	0.3545	0.00763544
11:39:29	0.353	0.357	0.375	0.356	0.362	0.387	0.365	0.0132816
11:49:29	0.36	0.364	0.382	0.362	0.368	0.369	0.3675	0.00789303
11:59:29	0.366	0.371	0.39	0.369	0.375	0.376	0.3745	0.00845577
12:09:29	0.373	0.377	0.398	0.376	0.382	0.383	0.3815	0.00891628
12:19:29	0.38	0.384	0.405	0.382	0.39	0.39	0.3885	0.00907193
12:29:29	0.387	0.391	0.412	0.39	0.397	0.398	0.395833	0.00897589
12:39:29	0.395	0.436	0.42	0.397	0.405	0.406	0.409833	0.0155617
12:49:29	0.402	0.406	0.429	0.405	0.412	0.413	0.411167	0.00970395
12:59:29	0.409	0.415	0.438	0.415	0.42	0.422	0.419833	0.00998833
13:09:29	0.417	0.423	0.447	0.424	0.428	0.43	0.428167	0.0102648
13:19:29	0.426	0.43	0.456	0.433	0.437	0.438	0.436667	0.0104626
13:29:29	0.434	0.438	0.465	0.44	0.444	0.448	0.444833	0.0109985
13:39:29	0.441	0.448	0.476	0.449	0.453	0.455	0.453667	0.011961
13:49:29	0.451	0.456	0.485	0.457	0.462	0.466	0.462833	0.0120236
13:59:29	0.459	0.464	0.495	0.465	0.47	0.473	0.471	0.0127279
14:09:29	0.469	0.474	0.506	0.474	0.48	0.484	0.481167	0.0132426
14:19:29	0.478	0.484	0.515	0.484	0.491	0.493	0.490833	0.0130141
14:29:29	0.487	0.493	0.523	0.492	0.5	0.503	0.499667	0.012801
14:39:29	0.497	0.502	0.534	0.501	0.51	0.513	0.5095	0.0133978
14:49:29	0.506	0.512	0.543	0.51	0.519	0.522	0.518667	0.0132916
14:59:29	0.515	0.522	0.552	0.52	0.53	0.535	0.529	0.0133566
15:09:29	0.526	0.532	0.563	0.53	0.54	0.544	0.539167	0.0134226
15:19:29	0.535	0.543	0.571	0.54	0.55	0.555	0.549	0.0129151
15:29:29	0.545	0.554	0.587	0.549	0.56	0.566	0.560167	0.0151449
15:39:29	0.555	0.564	0.591	0.56	0.571	0.577	0.569667	0.0130486
15:49:29	0.566	0.573	0.603	0.569	0.583	0.588	0.580333	0.0139092
15:59:29	0.576	0.586	0.613	0.58	0.593	0.598	0.591	0.0134759
16:09:29	0.588	0.595	0.623	0.59	0.606	0.61	0.602	0.0134907
16:19:29	0.597	0.607	0.633	0.606	0.616	0.62	0.613167	0.0126399
16:29:29	0.607	0.619	0.643	0.616	0.626	0.631	0.623667	0.0125804
16:39:29	0.619	0.626	0.699	0.628	0.638	0.643	0.642167	0.0291439
16:49:29	0.63	0.637	0.661	0.637	0.649	0.654	0.644667	0.0118771
16:59:29	0.64	0.648	0.673	0.648	0.66	0.666	0.655833	0.0125605
17:09:29	0.65	0.657	0.682	0.659	0.672	0.677	0.666167	0.0126399
17:19:29	0.662	0.667	0.69	0.67	0.682	0.688	0.6765	0.011726
17:29:29	0.671	0.679	0.7	0.68	0.693	0.699	0.687	0.0119833
17:39:29	0.682	0.687	0.709	0.693	0.702	0.711	0.697333	0.0118771
17:49:29	0.693	0.701	0.717	0.705	0.714	0.721	0.7085	0.0106536
17:59:29	0.703	0.713	0.724	0.718	0.722	0.731	0.7185	0.0096902
18:09:29	0.714	0.723	0.732	0.727	0.733	0.743	0.728667	0.00985224
18:19:29	0.724	0.735	0.74	0.736	0.743	0.752	0.738333	0.00930949
18:29:29	0.733	0.745	0.746	0.745	0.753	0.763	0.7475	0.0099549
18:39:29	0.744	0.757	0.754	0.755	0.766	0.774	0.758333	0.0104051
18:49:29	0.754	0.767	0.76	0.765	0.775	0.821	0.773667	0.0242295
18:59:29	0.766	0.777	0.767	0.771	0.785	0.795	0.776833	0.0113563
19:09:29	0.773	0.786	0.772	0.78	0.794	0.806	0.785167	0.0131212
19:19:29	0.783	0.793	0.779	0.788	0.808	0.815	0.794333	0.0142782
19:29:29	0.793	0.807	0.785	0.794	0.817	0.825	0.8035	0.0154887
19:39:29	0.804	0.814	0.793	0.805	0.827	0.835	0.813	0.0156589
19:49:29	0.813	0.826	0.8	0.813	0.837	0.844	0.822167	0.016558
19:59:29	0.821	0.832	0.804	0.822	0.845	0.874	0.833	0.0242157
20:09:29	0.831	0.843	0.81	0.884	0.854	0.865	0.847833	0.0259955
20:19:29	0.84	0.854	0.818	0.844	0.864	0.874	0.849	0.0197079
20:29:29	0.852	0.864	0.822	0.852	0.872	0.883	0.8575	0.0210879
20:39:29	0.858	0.871	0.827	0.86	0.88	0.891	0.8645	0.0221517
20:49:29	0.87	0.878	0.833	0.868	0.89	0.903	0.873667	0.0238551
20:59:29	0.878	0.891	0.838	0.875	0.898	0.91	0.881667	0.0249853
21:09:29	0.886	0.897	0.84	0.882	0.905	0.919	0.888167	0.0271103
21:19:29	0.895	0.906	0.846	0.889	0.919	0.928	0.897167	0.0289649
21:29:29	0.905	0.914	0.851	0.896	0.926	0.936	0.904667	0.029931
21:39:29	0.913	0.921	0.854	0.905	0.935	0.945	0.912167	0.0319776
21:49:29	0.922	0.93	0.857	0.912	0.981	0.957	0.9265	0.0423639
21:59:29	0.928	0.938	0.862	0.917	0.951	0.962	0.926333	0.0353421
22:09:29	0.936	0.949	0.865	0.922	0.959	0.968	0.933167	0.0371775
22:19:29	0.943	0.955	0.869	0.929	0.966	0.976	0.939667	0.0383858
22:29:29	0.951	0.959	0.869	0.937	0.972	0.985	0.9455	0.0409866
22:39:29	0.957	0.969	0.873	0.94	0.977	0.991	0.951167	0.0420496
22:49:29	0.964	0.974	0.875	0.945	0.987	0.998	0.957167	0.0442421
22:59:29	0.972	0.978	0.877	0.95	0.991	1.003	0.961833	0.0452699
23:09:29	0.98	0.986	0.878	0.952	0.996	1.011	0.967167	0.0478599
23:19:29	0.983	0.989	0.879	0.959	1.002	1.018	0.971667	0.049484
23:29:29	0.99	0.997	0.881	0.963	1.01	1.023	0.977333	0.0513524
23:39:29	0.997	1.003	0.883	0.965	1.014	1.029	0.981833	0.0528939
23:49:29	1.002	1.006	0.884	0.971	1.02	1.034	0.986167	0.0543044
23:59:29	1.006	1.013	0.885	0.974	1.024	1.04	0.990333	0.0560738
1 day, 0:09:29	1.013	1.017	0.886	0.977	1.027	1.045	0.994167	0.0575028
Kinetic read	F7	F8	F9	F10	F11	F12	mean Lxi TC0.05	sd
00:09:29	0.148	0.151	0.145	0.146	0.149	0.147	0.147667	0.00216025
00:19:29	0.151	0.149	0.147	0.146	0.153	0.151	0.1495	0.00266458
00:29:29	0.145	0.147	0.145	0.147	0.15	0.149	0.147167	0.00204124
00:39:29	0.145	0.146	0.144	0.145	0.149	0.148	0.146167	0.00194079
00:49:29	0.145	0.147	0.145	0.145	0.15	0.149	0.146833	0.0022286
00:59:29	0.146	0.147	0.145	0.146	0.151	0.15	0.1475	0.00242899
01:09:29	0.147	0.148	0.146	0.146	0.151	0.15	0.148	0.00209762
01:19:29	0.148	0.148	0.147	0.147	0.152	0.151	0.148833	0.00213698
01:29:29	0.149	0.149	0.148	0.148	0.153	0.151	0.149667	0.00196638
01:39:29	0.151	0.15	0.148	0.149	0.154	0.152	0.150667	0.00216025
01:49:29	0.151	0.152	0.149	0.15	0.155	0.152	0.1515	0.00207364
01:59:29	0.152	0.152	0.151	0.151	0.156	0.154	0.152667	0.00196638
02:09:29	0.153	0.153	0.151	0.151	0.156	0.154	0.153	0.00189737
02:19:29	0.154	0.155	0.153	0.153	0.157	0.155	0.1545	0.00151658
02:29:29	0.156	0.155	0.153	0.154	0.158	0.156	0.155333	0.00175119
02:39:29	0.157	0.156	0.154	0.155	0.159	0.157	0.156333	0.00175119
02:49:29	0.158	0.157	0.156	0.156	0.16	0.157	0.157333	0.00150555
02:59:29	0.161	0.158	0.157	0.157	0.162	0.159	0.159	0.00209762
03:09:29	0.161	0.159	0.157	0.158	0.163	0.161	0.159833	0.0022286
03:19:29	0.162	0.16	0.159	0.16	0.164	0.163	0.161333	0.00196638
03:29:29	0.164	0.162	0.16	0.161	0.166	0.163	0.162667	0.00216025
03:39:29	0.165	0.163	0.161	0.162	0.167	0.165	0.163833	0.0022286
03:49:29	0.166	0.164	0.162	0.164	0.168	0.166	0.165	0.00209762
03:59:29	0.168	0.166	0.163	0.164	0.17	0.167	0.166333	0.00258199
04:09:29	0.17	0.167	0.164	0.166	0.17	0.168	0.1675	0.00234521
04:19:29	0.171	0.169	0.165	0.168	0.172	0.169	0.169	0.00244949
04:29:29	0.171	0.171	0.166	0.169	0.174	0.171	0.170333	0.00265832
04:39:29	0.173	0.172	0.167	0.171	0.174	0.172	0.1715	0.00242899
04:49:29	0.174	0.173	0.168	0.172	0.176	0.172	0.1725	0.00266458
04:59:29	0.175	0.174	0.169	0.173	0.176	0.174	0.1735	0.00242899
05:09:29	0.176	0.175	0.17	0.174	0.178	0.175	0.174667	0.00265832
05:19:29	0.179	0.177	0.17	0.176	0.179	0.177	0.176333	0.00332666
05:29:29	0.18	0.177	0.172	0.177	0.179	0.178	0.177167	0.00278687
05:39:29	0.181	0.18	0.173	0.18	0.181	0.18	0.179167	0.0030605
05:49:29	0.184	0.181	0.174	0.181	0.183	0.182	0.180833	0.00354495
05:59:29	0.185	0.183	0.176	0.184	0.184	0.183	0.1825	0.00327109
06:09:29	0.185	0.185	0.176	0.185	0.185	0.184	0.183333	0.00361478
06:19:29	0.186	0.187	0.178	0.187	0.186	0.186	0.185	0.0034641
06:29:29	0.187	0.189	0.179	0.189	0.187	0.187	0.186333	0.0037238
06:39:29	0.189	0.19	0.18	0.19	0.189	0.188	0.187667	0.00382971
06:49:29	0.19	0.192	0.181	0.192	0.191	0.19	0.189333	0.00417931
06:59:29	0.191	0.195	0.182	0.194	0.192	0.191	0.190833	0.00462241
07:09:29	0.192	0.197	0.184	0.195	0.193	0.192	0.192167	0.00444597
07:19:29	0.194	0.197	0.185	0.197	0.193	0.193	0.193167	0.00440076
07:29:29	0.194	0.2	0.185	0.197	0.195	0.194	0.194167	0.00503653
07:39:29	0.197	0.201	0.188	0.2	0.197	0.197	0.196667	0.00458984
07:49:29	0.198	0.202	0.189	0.202	0.199	0.198	0.198	0.00477493
07:59:29	0.2	0.203	0.191	0.203	0.2	0.2	0.1995	0.00441588
08:09:29	0.202	0.206	0.192	0.205	0.203	0.202	0.201667	0.00500666
08:19:29	0.204	0.207	0.194	0.208	0.204	0.204	0.2035	0.00496991
08:29:29	0.205	0.21	0.196	0.208	0.208	0.207	0.205667	0.00500666
08:39:29	0.208	0.211	0.199	0.211	0.21	0.212	0.2085	0.00484768
08:49:29	0.21	0.213	0.201	0.214	0.212	0.213	0.2105	0.00484768
08:59:29	0.212	0.216	0.204	0.215	0.214	0.217	0.213	0.00473286
09:09:29	0.215	0.217	0.206	0.219	0.216	0.219	0.215333	0.00484424
09:19:29	0.215	0.219	0.209	0.222	0.219	0.222	0.217667	0.00496655
09:29:29	0.22	0.222	0.212	0.225	0.221	0.225	0.220833	0.00479236
09:39:29	0.223	0.225	0.216	0.228	0.224	0.229	0.224167	0.00462241
09:49:29	0.226	0.228	0.218	0.231	0.227	0.232	0.227	0.00497996
09:59:29	0.229	0.231	0.221	0.234	0.231	0.235	0.230167	0.00499667
10:09:29	0.232	0.233	0.224	0.238	0.233	0.238	0.233	0.00513809
10:19:29	0.235	0.236	0.228	0.241	0.237	0.241	0.236333	0.00480278
10:29:29	0.238	0.239	0.232	0.244	0.24	0.246	0.239833	0.00491596
10:39:29	0.242	0.242	0.235	0.249	0.243	0.248	0.243167	0.00503653
10:49:29	0.246	0.246	0.238	0.251	0.248	0.252	0.246833	0.00499667
10:59:29	0.248	0.248	0.241	0.255	0.25	0.256	0.249667	0.00546504
11:09:29	0.253	0.251	0.245	0.258	0.254	0.258	0.253167	0.00487511
11:19:29	0.256	0.254	0.25	0.262	0.257	0.263	0.257	0.00489898
11:29:29	0.261	0.259	0.253	0.264	0.261	0.268	0.261	0.00501996
11:39:29	0.266	0.262	0.258	0.267	0.265	0.272	0.265	0.00473286
11:49:29	0.269	0.266	0.262	0.27	0.269	0.277	0.268833	0.00495648
11:59:29	0.273	0.267	0.266	0.273	0.271	0.279	0.2715	0.00472229
12:09:29	0.276	0.27	0.271	0.277	0.274	0.283	0.275167	0.00470815
12:19:29	0.28	0.272	0.274	0.28	0.277	0.286	0.278167	0.00499667
12:29:29	0.282	0.274	0.277	0.285	0.28	0.29	0.281333	0.00571548
12:39:29	0.285	0.278	0.281	0.288	0.284	0.293	0.284833	0.00526941
12:49:29	0.288	0.281	0.285	0.292	0.287	0.298	0.2885	0.00589067
12:59:29	0.293	0.284	0.289	0.295	0.29	0.302	0.292167	0.00611283
13:09:29	0.297	0.288	0.292	0.299	0.295	0.306	0.296167	0.00617792
13:19:29	0.3	0.29	0.295	0.302	0.297	0.31	0.299	0.00681175
13:29:29	0.304	0.294	0.299	0.306	0.301	0.313	0.302833	0.00649359
13:39:29	0.309	0.297	0.302	0.309	0.305	0.318	0.306667	0.00717403
13:49:29	0.312	0.3	0.306	0.312	0.308	0.321	0.309833	0.00705455
13:59:29	0.315	0.302	0.31	0.316	0.311	0.327	0.3135	0.00826438
14:09:29	0.319	0.306	0.314	0.32	0.316	0.329	0.317333	0.00758068
14:19:29	0.322	0.309	0.318	0.324	0.321	0.332	0.321	0.00753658
14:29:29	0.327	0.313	0.322	0.328	0.324	0.336	0.325	0.00758947
14:39:29	0.33	0.315	0.325	0.332	0.328	0.34	0.328333	0.00826236
14:49:29	0.333	0.32	0.328	0.335	0.332	0.344	0.332	0.00792465
14:59:29	0.336	0.323	0.331	0.34	0.337	0.348	0.335833	0.00842417
15:09:29	0.342	0.328	0.334	0.344	0.341	0.352	0.340167	0.00830462
15:19:29	0.346	0.331	0.338	0.349	0.347	0.356	0.3445	0.00878066
15:29:29	0.349	0.334	0.341	0.352	0.35	0.361	0.347833	0.00932559
15:39:29	0.353	0.339	0.345	0.357	0.354	0.365	0.352167	0.00913053
15:49:29	0.359	0.342	0.349	0.362	0.359	0.37	0.356833	0.00990791
15:59:29	0.363	0.346	0.352	0.366	0.363	0.375	0.360833	0.0103425
16:09:29	0.368	0.351	0.356	0.371	0.369	0.381	0.366	0.0108444
16:19:29	0.373	0.354	0.36	0.377	0.373	0.386	0.3705	0.0116404
16:29:29	0.378	0.359	0.364	0.382	0.377	0.391	0.375167	0.0117884
16:39:29	0.383	0.363	0.369	0.388	0.383	0.395	0.380167	0.0119736
16:49:29	0.388	0.368	0.375	0.393	0.387	0.401	0.385333	0.0120111
[truncated: 336 more rows]

## Sheet: qPCR
Target	Sample	Expr. normalized to SigA, Ffh	NRT normalized expr.	Mean expr.	SD	p-value (Paire Sample t-Test)
dcddut	W1	0.110338	0.000601145	0.145411	0.0394723	N/A
iniA	W1	0.090602	9.12384e-05	0.0629192	0.0241618	N/A
LexA	W1	0.143358	2.39436e-05	0.125893	0.0156446	N/A
PknG	W1	0.0679209	<D.L.	0.0870516	0.035158	N/A
radA	W1	0.0624567	3.13755e-05	0.041164	0.0188423	N/A
rmlA	W1	2.68102	0.000290334	1.1626	1.31595	N/A
RmlB	W1	0.554785	<D.L.	0.708519	0.425203	N/A
RmlC	W1	0.234881	9.94173e-07	0.29998	0.170196	N/A
RmlD	W1	0.173139	<D.L.	0.220412	0.0870374	N/A
ThyA	W1	1.93187	1.07294e-06	2.51002	1.05889	N/A
ThyX	W1	0.5	<D.L.	0.526872	0.239987	N/A
whmD	W1	1.76127	0.000149248	1.77748	0.0245747	N/A
dcddut	W2	0.137738	0.000930311
iniA	W2	0.0460709	0.00379943
LexA	W2	0.113161	0.00179724
PknG	W2	0.0656073	<D.L.
radA	W2	0.0266448	0.0064343
rmlA	W2	0.45376	0.00398833
RmlB	W2	0.381565	<D.L.
RmlC	W2	0.171943	<D.L.
RmlD	W2	0.167241	<D.L.
ThyA	W2	1.86607	<D.L.
ThyX	W2	0.301452	<D.L.
whmD	W2	1.76541	0.00515433
dcddut	W3	0.188156	0.000452436
iniA	W3	0.0520846	0.0061722
LexA	W3	0.121161	0.00255936
pknG	W3	0.127627	<D.L.
radA	W3	0.0343904	0.00567958
rmlA	W3	0.353015	0.00519018
rmlB	W3	1.18921	<D.L.
rmlC	W3	0.493116	<D.L.
rmlD	W3	0.320856	7.96402e-07
thyA	W3	3.73213	<D.L.
thyX	W3	0.779165	4.67024e-07
whmD	W3	1.80575	0.00206449
dcddut	R1	0.0575117	0.00152181	0.0689029	0.0313785	0.15254
iniA	R1	0.0534079	6.96267e-05	0.06209	0.00790432	0.96824
LexA	R1	0.137738	1.93139e-05	0.142287	0.011381	0.29503
PknG	R1	0.102238	5.25429e-07	0.125411	0.0214553	0.22861
radA	R1	0.027772	2.65671e-05	0.0329859	0.00451572	0.60492
rmlA	R1	51.2685	0.000209611	47.8678	2.95726	0.000413
RmlB	R1	0.456916	<D.L.	0.543536	0.133579	0.44007
RmlC	R1	0.169576	<D.L.	0.18749	0.0189506	0.33609
RmlD	R1	0.0967228	<D.L.	0.090638	0.0189932	0.0945
ThyA	R1	1.81504	<D.L.	2.19389	0.568922	0.38701
ThyX	R1	0.205898	<D.L.	0.211301	0.00815018	0.14352
whmD	R1	2.07053	8.63167e-05	2.4576	0.422278	0.10886
dcddut	R2	0.104386	0.00349619
iniA	R2	0.0688691	0.0041577
LexA	R2	0.133884	0.00230663
PknG	R2	0.144586	<D.L.
radA	R2	0.0356489	0.00734002
rmlA	R2	46.4361	0.000209611
RmlB	R2	0.476319	<D.L.
RmlC	R2	0.185565	<D.L.
RmlD	R2	0.0693481	<D.L.
ThyA	R2	1.91853	6.19699e-06
ThyX	R2	0.20733	<D.L.
whmD	R2	2.90795	0.00374713
dcddut	R3	0.0448111	0.000804288
iniA	R3	0.0639931	0.00252413
LexA	R3	0.155239	0.000832651
PknG	R3	0.129408	1.57969e-05
radA	R3	0.0355369	0.00167689
rmlA	R3	45.8989	8.45404e-05
RmlB	R3	0.697372	<D.L.
RmlC	R3	0.20733	0.000141197
RmlD	R3	0.105843	<D.L.
ThyA	R3	2.8481	0.000205297
ThyX	R3	0.220676	<D.L.
whmD	R3	2.39432	0.00708999
dcddut	E	0.188361	<D.L.	0.186159	0.00730483	0.26204
iniA	E	6.63456	0.000465155	6.51679	1.27367	0.01276
lexA	E	0.133046	5.3948e-06	0.115801	0.0470295	0.7535
PknG	E	0.0387409	0.00149049	0.0429703	0.0226647	0.29893
radA	E	0.0774817	<D.L.	0.141721	0.0556596	0.1437
rmlA	E	0.773782	0.00361948	1.13817	0.401854	0.98179
RmlB	E	0.578344	0.00412898	0.53948	0.152673	0.66246
RmlC	E	0.20733	0.00352051	0.182971	0.021392	0.36666
RmlD	E	0.307786	<D.L.	0.217624	0.097929	0.9811
ThyA	E	0.327598	0.00276214	0.472212	0.170188	0.05928
ThyX	E	0.283221	0.00159746	0.175846	0.0942854	0.13705
whmD	E	12.1257	0.00266805	9.81266	3.02913	0.04492
dcddut	E2	0.192109	0.00328475
iniA	E2	7.72749	<D.L.
lexA	E2	0.151774	0.0243489
pknG	E2	0.0674518	<D.L.
radA	E2	0.175556	<D.L.
rmlA	E2	1.56917	0.00227487
rmlB	E2	0.668964	0.00484261
rmlC	E2	0.167241	<D.L.
rmlD	E2	0.231647	0.000440064
thyA	E2	0.429283	<D.L.
thyX	E2	0.106579	0.00109869
whmD	E2	10.9283	0.00670754
dcddut	E3	0.178006	0.00215216
iniA	E3	5.18833	7.97666e-05
lexA	E3	0.0625838	0.00480916
pknG	E3	0.0227183	0.00179724
radA	E3	0.172127	0.003545
rmlA	E3	1.07157	0.00157547
rmlB	E3	0.371131	0.00988872
rmlC	E3	0.174343	0.00154305
rmlD	E3	0.11344	<D.L.
thyA	E3	0.659754	0.00515433
thyX	E3	0.137738	<D.L.
whmD	E3	6.38393	6.876e-06
dcddut	C1	0.133972	0.00012207	0.144368	0.0188139	0.94474
iniA	C1	0.0947323	<D.L.	0.122943	0.0623726	0.31133
lexA	C1	2.12874	0.00116134	1.7096	0.383741	0.01779
pknG	C1	0.0168629	<D.L.	0.0391537	0.0271205	0.23979
radA	C1	0.539614	<D.L.	0.485289	0.0787133	0.00885
rmlA	C1	0.0703162	0.00909948	0.086994	0.0250694	0.29664
rmlB	C1	0.168404	0.000234195	0.348928	0.226371	0.38725
rmlC	C1	0.0656073	0.00085606	0.131587	0.0608728	0.24944
rmlD	C1	0.0674518	<D.L.	0.0765409	0.0125603	0.11499
thyA	C1	0.476319	0.000917503	0.385524	0.18129	0.06221
thyX	C1	0.0915054	1.48614e-06	0.121129	0.0362449	0.11723
whmD	C1	0.380075	0.00155378	0.871291	0.456838	0.06943
dcddut	C2	0.133046	0.00988872
iniA	C2	0.194437	0.00107608
lexA	C2	1.6245	0.000237465
pknG	C2	0.0693481	<D.L.
radA	C2	0.521233	3.31645e-05
rmlA	C2	0.0748424	0.000502009
rmlB	C2	0.602904	<D.L.
rmlC	C2	0.185565	0.00680118
rmlD	C2	0.0908733	<D.L.
thyA	C2	0.176777	<D.L.
thyX	C2	0.161544	<D.L.
whmD	C2	0.950373	0.000750427
dcddut	C3	0.166086	0.00163103
iniA	C3	0.07966	0.00164238
lexA	C3	1.37554	0.000484908
pknG	C3	0.03125	<D.L.
radA	C3	0.395021	0.00317286
rmlA	C3	0.115824	0.000832651
rmlB	C3	0.275476	0.00233883
rmlC	C3	0.143587	<D.L.
rmlD	C3	0.0712977	<D.L.
thyA	C3	0.503478	<D.L.
thyX	C3	0.110338	0.00235509
whmD	C3	1.28343	8.63167e-05
dcddut	P1	0.052556	0.000502009	0.0450604	0.00963195	0.07118
iniA	P1	0.0656073	0.000771525	0.0554082	0.00921111	0.4809
lexA	P1	0.163799	0.000335826	0.145135	0.0194413	0.04009
pknG	P1	<D.L.	<D.L.	<D.L.	#DIV/0!	0.05
radA	P1	0.0865693	0.0008269	0.0993413	0.0356908	0.17039
rmlA	P1	0.248273	0.00170029	0.224516	0.022693	0.33658
rmlB	P1	0.619854	0.000419221	0.746653	0.110179	0.88775
rmlC	P1	0.175556	0.00173602	0.192628	0.015614	0.3899
rmlD	P1	0.0567199	0.000452436	0.0628343	0.00542664	0.08615
thyA	P1	1.31951	0.000681027	1.33315	0.0560289	0.17975
thyX	P1	0.170755	0.00132481	0.21692	0.0401051	0.15103
whmD	P1	3.41054	0.00232267	3.48711	0.371198	0.01361
dcddut	P2	0.0484285	0.0030861
iniA	P2	0.0476956	0.000714886
lexA	P2	0.125	0.000364953
pknG	P2	7.18753e-07	<D.L.
radA	P2	0.139661	0.000745244
rmlA	P2	0.203063	0.000455583
rmlB	P2	0.819037	0.004044
rmlC	P2	0.206183	0.00474295
rmlD	P2	0.0670788	0.000709948
thyA	P2	1.28521	0.00209331
thyX	P2	0.236843	0.00451831
whmD	P2	3.16017	0.000133581
dcddut	P3	0.0341967	0.00189972
iniA	P3	0.0529216	0.000685764
lexA	P3	0.146604	0.000407758
pknG	P3	<D.L.	<D.L.
radA	P3	0.0717936	0.000635421
rmlA	P3	0.222211	0.00238797
rmlB	P3	0.80107	0.00191293
rmlC	P3	0.196146	0.00195312
rmlD	P3	0.0647041	0.000278507
thyA	P3	1.39474	0.000898621
thyX	P3	0.243164	0.00195312
whmD	P3	3.89062	0.0017481
dcddut	PR1	0.180491	0.0041577	0.329984	0.184291	0.22632
iniA	PR1	0.15822	0.00155378	0.156946	0.0242071	0.04444
lexA	PR1	0.241484	0.000644291	0.222131	0.0349844	0.04081
pknG	PR1	<D.L.	<D.L.	<D.L.	#DIV/0!	0.05
radA	PR1	0.115023	0.00159746	0.164281	0.0651555	0.10727
rmlA	PR1	10.8013	0.00442533	46.3065	31.4305	0.13946
rmlB	PR1	2.46229	0.00352051	1.54438	0.813243	0.31606
rmlC	PR1	0.757858	0.00101803	0.574482	0.201673	0.31445
rmlD	PR1	0.0967228	0.000576657	0.143095	0.0409608	0.19079
thyA	PR1	2.07053	<D.L.	1.88357	0.162385	0.44652
thyX	PR1	0.852635	0.00300171	0.554906	0.274427	0.92143
whmD	PR1	6.6807	0.00454974	5.94622	0.636083	0.00802
dcddut	PR2	0.535887	0.000911165
iniA	PR2	0.180491	0.000188912
lexA	PR2	0.243164	0.000133581
pknG	PR2	<D.L.	<D.L.
radA	PR2	0.139661	0.000245839
rmlA	PR2	57.5462	0.00100402
rmlB	PR2	1.25701	0.000886249
rmlC	PR2	0.607097	0.000917503
rmlD	PR2	0.15822	0.000315516
thyA	PR2	1.8025	0.000298496
thyX	PR2	0.5	5.09697e-05
whmD	PR2	5.57897	0.000549345
dcddut	PR3	0.273573	0.00298098
iniA	PR3	0.132127	0.00670754
lexA	PR3	0.181747	0.00464534
pknG	PR3	<D.L.	<D.L.
radA	PR3	0.238159	0.00728932
rmlA	PR3	70.5719	5.0268e-05
rmlB	PR3	0.913831	0.00442533
rmlC	PR3	0.358489	0.00291963
rmlD	PR3	0.174343	0.000635421
thyA	PR3	1.77769	1.82721e-05
thyX	PR3	0.312083	0.00909948
whmD	PR3	5.57897	0.000596992

## Sheet: dNTP
	dGTP	dCTP	dATP	dTTP
W1	61.0928	30.5124	48.0921	48.5327
W2	62.0269	21.7033	45.1472	52.9865
W3	68.6714	39.6772	66.0211	68.6446
W4	56	33	38.7	47.7
R1	83.0877	28.2684	43.3043	69.2766					W		R		P		PR
R2	64.7152	31.6163	34.4201	77.0641					mean	SD	mean	SD	mean	SD	mean	SD
R3	68.1899	31.1021	19.9195	N.A.				dGTP	61.9478	5.20641	71.9976	9.76021	62.2055	17.2535	67.2443	17.6559
P1	53.2602	13.8929	35.4906	67.3828				dCTP	31.2232	7.43326	30.3289	1.8029	24.0619	12.8083	22.0434	12.3036
P2	56.407	14.8266	40.9171	73.3681				dATP	49.4901	11.6978	32.548	11.8043	45.7934	13.4226	37.41	7.22541
P3	87.8902	26.1745	60.9725	90.8046				dTTP	54.4659	9.73318	73.1704	5.50662	69.993	17.4821	37.5091	9.08791
P4	51.2645	41.3534	N.A.	48.4165
PR1	55.2785	16.879	31.1278	25.7332					dGTP		dCTP		dATP		dTTP
PR2	87.9507	14.5946	45.3058	44.2993					mean	SD	mean	SD	mean	SD	mean	SD
PR3	75.6225	16.258	35.7964	45.03				W	61.9478	5.20641	31.2232	7.43326	49.4901	11.6978	54.4659	9.73318
PR4	50.1253	40.442	N.A.	34.9738				R	71.9976	9.76021	30.3289	1.8029	32.548	11.8043	73.1704	5.50662
								P	62.2055	17.2535	24.0619	12.8083	45.7934	13.4226	69.993	17.4821
								PR	67.2443	17.6559	22.0434	12.3036	37.41	7.22541	37.5091	9.08791

## Sheet: %cell length distribution
WT	TC 0.2	TC 0.1	noind
<1.3	1.31579	3.125	0.396825
1.3 - 2	48.6842	43.75	48.8095
2 - 3	40.7895	44.6429	46.8254
3 - 4	7.89474	7.58929	3.1746
4- 5	1.31579	0.446429	0.793651
5 - 6	0	0.446429	0
6 - 7	0	0	0
7 - 8	0	0	0
8 - 9	0	0	0
9 - 10	0	0	0
>10	0	0	0
PknG-	TC 0.2	TC 0.1	noind
<1.3	2.10526	1.35135	0
1.3 - 2	56.8421	37.8378	37.9562
2 - 3	40	54.0541	57.6642
3 - 4	0	5.40541	2.91971
4- 5	1.05263	0	1.45985
5 - 6	0	1.35135	0
6 - 7	0	0	0
7 - 8	0	0	0
8 - 9	0	0	0
9 - 10	0	0	0
>10	0	0	0
RmlAi	TC 0.2	TC 0.1	noind
<1.3	0	22.3529	6.83761
1.3 - 2	2.15054	28.2353	51.2821
2 - 3	15.0538	41.1765	35.0427
3 - 4	7.52688	5.88235	5.12821
4- 5	17.2043	1.17647	1.7094
5 - 6	15.0538	1.17647	0
6 - 7	12.9032	0	0
7 - 8	8.60215	0	0
8 - 9	10.7527	0	0
9 - 10	3.22581	0	0
>10	7.52688	0	0
PknG-;RmlAi	TC 0.2	TC 0.1	noind
<1.3	1.9305	9.78261	3.35052
1.3 - 2	6.94981	42.7536	48.7113
2 - 3	25.4826	37.6812	41.2371
3 - 4	23.5521	6.88406	5.92784
4- 5	12.3552	1.08696	0.515464
5 - 6	11.9691	0.724638	0.257732
6 - 7	9.65251	0.724638	0
7 - 8	3.861	0.362319	0
8 - 9	3.0888	0	0
9 - 10	1.1583	0	0
>10	0	0	0
Lxi	TC 0.2	TC 0.1	noind
<1.3	0.740741	2.76498	0
1.3 - 2	32.5926	43.7788	54.5455
2 - 3	53.3333	43.318	41.2417
3 - 4	10.3704	8.75576	3.32594
4- 5	2.22222	0.921659	0.665188
5 - 6	0.740741	0	0.221729
6 - 7	0	0.460829	0
7 - 8	0	0	0
8 - 9	0	0	0
9 - 10	0	0	0
>10	0	0	0
